# Supplementary material for: Identification and characterization of lysophosphatidylcholine 14:0 as a biomarker for drug-induced lung disease
Source: Sci Rep. 2022 Nov 17;12:19819. doi: 10.1038/s41598-022-24406-z (PMC9671920; doi:10.1038/s41598-022-24406-z)
Supplement: Supplementary file 2 — Supplementary Information 2. [file 41598_2022_24406_MOESM2_ESM.xlsx]

## Sheet: SI2
Supplementary information 2. Lipidomics analysis data of patients with DILD
					Lipid ID	L001	L002	L003	L004	L005	L006	L007	L008	L009	L010	L011	L012	L013	L014	L015	L016	L017	L018	L019	L020	L021	L022	L023	L024	L025	L026	L027	L028	L029	L030	L031	L032	L033	L034	L035	L036	L037	L038	L039	L040	L041	L042	L043	L044
					Class	LPC	LPC	LPC	LPC	LPC	LPC	LPC	LPC	LPC	LPC	LPC	LPC	LPC	LPC	LPE	LPE	LPE	LPE	LPE	LPE	LPI	PC	PC	PC	PC	PC	PC	PC	PC	PC	PC	PC	PC	PC	PC	PC	PC	PC	PC	PC	PC	PC	PC	PC
					Lipid name	LPC(14:0)	LPC(16:0)	LPC(16:1)	LPC(17:0)	LPC(18:0)	LPC(18:1)	LPC(18:2)	LPC(18:3)	LPC(20:1)	LPC(20:3)	LPC(20:4)	LPC(20:5)	LPC(22:5)	LPC(22:6)	LPE(16:0)	LPE(18:0)	LPE(18:1)	LPE(18:2)	LPE(20:4)	LPE(22:6)	LPI(20:4)	PC(30:0)	PC(30:1)	PC(31:0)	PC(32:0)	PC(32:2)	PC(33:0)	PC(33:0)	PC(33:1)	PC(33:2)	PC(34:0)	PC(34:1)	PC(34:2)	PC(34:3)	PC(34:3)	PC(34:4)	PC(35:1)	PC(35:2)	PC(35:4)	PC(36:1)	PC(36:2)	PC(36:3)	PC(36:3)	PC(36:4)
					Confirmed fragment	LPC(14:0)	LPC(16:0)	LPC(16:1)	LPC(17:0)	LPC(18:0)	LPC(18:1)	LPC(18:2)	LPC(18:3)	LPC(20:1)	LPC(20:3)	LPC(20:4)	LPC(20:5)	LPC(22:5)	LPC(22:6)	LPE(16:0)	LPE(18:0)	LPE(18:1)	LPE(18:2)	LPE(20:4)	LPE(22:6)	LPI(20:4)	PC(14:0/16:0)	PC(14:0/16:1)	PC(15:0/16:0)	PC(16:0/16:0)	PC(14:0/18:2)	PC(16:0/17:0)	PC(16:0/17:0)	PC(16:0/17:1), PC(15:0/18:1)	PC(15:0/18:2)	PC(16:0/18:0)	PC(16:0/18:1)	PC(16:0/18:2)	PC(16:1/18:2)	PC(16:0/18:3)	PC(14:0/20:4)	PC(17:0/18:1)	PC(17:0/18:2)	PC(15:0/20:4)	PC(18:0/18:1)	PC(18:0/18:2)	PC(18:1/18:2)	PC(16:0/20:3)	PC(18:2/18:2)
					Polarity	Negative	Negative	Negative	Negative	Negative	Negative	Negative	Negative	Negative	Negative	Negative	Negative	Negative	Negative	Negative	Negative	Negative	Negative	Negative	Negative	Negative	Negative	Negative	Negative	Negative	Negative	Negative	Negative	Negative	Negative	Negative	Negative	Negative	Negative	Negative	Negative	Negative	Negative	Negative	Negative	Negative	Negative	Negative	Negative
sample ID	Patient ID	Dataset	DILD state	DILD pattern	RT [min]	4.713	5.96	4.956	6.778	7.591	6.257	5.273	4.633	7.82	5.701	5.142	4.524	5.355	4.972	6.011	7.662	6.304	5.302	5.162	4.989	4.491	14.886	13.138	15.95	17.072	13.515	17.725	18.093	16.175	14.482	18.904	17.24	15.518	13.742	14.155	13.148	18.235	16.66	14.093	19.021	17.712	15.728	16.063	14.112
E005A	E005	Screening	Acute	DAD		0.0114887	1.18311	0.0431083	0.00978991	0.414118	0.276805	0.322867	0.00235557	0.00223691	0.0146213	0.0639978	0.00395036	0.0015329	0.0265754	0.0178516	0.0242868	0.0174096	0.0292915	0.021486	0.0291871	0.0185835	0.106205	0.011078	0.0283402	0.907972	0.0981382	0.0233488	0.0113556	0.143687	0.0878277	0.169242	8.33412	10.1994	0.29985	0.191898	0.0174411	0.17491	0.237303	0.0284701	2.27598	7.57941	1.87214	2.73988	0.401647
E011A	E011	Screening	Acute	DAD		0.00199592	0.687739	0.00922948	0.00486305	0.196395	0.161968	0.133957	0.00199641	0.00237579	0.00458129	0.0563318	0.00422628	0.00147097	0.0302647	0.0105124	0.0121009	0.00590248	0.00867755	0.0136235	0.0273342	0.0223272	0.0719106	0.0018102	0.0303782	0.98633	0.0346604	0.0228722	0.0102898	0.107234	0.0535127	0.138956	8.15014	9.9683	0.0821405	0.208581	0.00746166	0.156012	0.217423	0.022069	1.75112	5.53314	1.14952	1.33569	0.108685
H011A	H011	Screening	Acute	other		0.031758	2.1819	0.085755	0.0338154	0.841513	0.69385	0.752794	0.0151914	0.00884166	0.0673507	0.156105	0.133623	0.0423741	0.0864796	0.0528654	0.0852578	0.0504415	0.103594	0.0621283	0.0982208	0.0278896	0.168133	0.0209573	0.0330444	0.870432	0.210937	0.0349959	0.0203926	0.255486	0.162512	0.27183	10.8324	11.3902	0.3266	0.474086	0.0319305	0.314883	0.389077	0.0389366	3.29075	9.15249	1.96641	3.1026	0.58734
H014A	H014	Screening	Acute	NSIP		0.0243555	2.16144	0.0632163	0.034733	0.887437	0.565082	0.760764	0.0104933	0.0100237	0.0319118	0.133767	0.0307429	0.00703816	0.0715985	0.0531048	0.0677982	0.053157	0.0718809	0.0389855	0.0368029	0.0190091	0.106649	0.00991674	0.0239631	0.890799	0.147553	0.0201653	0.018739	0.161219	0.118253	0.29183	9.03207	13.4275	0.317949	0.404949	0.0349113	0.307542	0.502902	0.0447878	3.6862	10.9562	3.36468	2.73102	1.19474
H015A	H015	Screening	Acute	OP		0.0236835	2.06248	0.07907	0.030271	0.984672	0.669406	0.701927	0.0117291	0.0086049	0.0609093	0.176188	0.051302	0.0144097	0.117965	0.043756	0.0565685	0.0382056	0.0659505	0.0459859	0.0700213	0.0190618	0.11	0.0107564	0.0246137	0.88334	0.126253	0.0285807	0.0181658	0.223722	0.0877399	0.251922	10.7075	10.5622	0.287125	0.228643	0.0306079	0.333694	0.334562	0.0395944	4.6268	8.22129	2.04763	3.55182	0.630748
H016A	H016	Screening	Acute	OP/other		0.021304	2.2567	0.0658178	0.0260756	0.720441	0.674578	0.772144	0.00828937	0.0139373	0.0290002	0.17559	0.0272995	0.0103059	0.081955	0.0519575	0.0454196	0.0557509	0.0990421	0.0700577	0.0899363	0.0116995	0.0853531	0.00484185	0.0258368	0.729838	0.0765471	0.0214715	0.0112955	0.124986	0.0879691	0.164356	5.27471	9.60449	0.1463	0.195056	0.0148994	0.160174	0.272804	0.025954	1.66818	6.07709	2.01778	2.09637	0.583629
H017A	H017	Screening	Acute	OP		0.0126383	1.16575	0.0344352	0.0142006	0.499033	0.34	0.309067	0.00650972	0.00655835	0.0160232	0.0651047	0.0213275	0.00316548	0.0333793	0.0142271	0.0190169	0.0180239	0.0252861	0.013903	0.028213	0.0122617	0.0852349	0.00858372	0.0211077	0.752297	0.0912085	0.0192707	0.0117324	0.1242	0.0761737	0.162185	7.47967	9.27735	0.150929	0.335956	0.015959	0.186056	0.26295	0.0201491	2.63036	7.5588	1.98441	2.18138	0.558777
H018A	H018	Screening	Acute	OP		0.0154012	1.43304	0.0359231	0.0205146	0.531754	0.341478	0.460438	0.0037674	0.00511963	0.0161968	0.094436	0.030117	0.00311355	0.050991	0.0243545	0.0299384	0.0226286	0.0426671	0.0277969	0.0395151	0.0216023	0.0805836	0.00507255	0.0218193	0.719115	0.0856755	0.0213486	0.0145041	0.140998	0.0935134	0.203493	6.98512	9.46779	0.126819	0.2938	0.0179581	0.19853	0.324195	0.0331861	2.06526	7.27113	1.38045	2.21143	0.424712
H019A	H019	Screening	Acute	OP		0.0100685	1.53632	0.0318995	0.0181107	0.568482	0.408824	0.357247	0.00276304	0.00764383	0.0209146	0.190595	0.0574278	0.00532896	0.0717173	0.0315051	0.0486301	0.0196974	0.0273589	0.0539839	0.0724073	0.0345345	0.0726663	0.00418819	0.0238765	0.877605	0.0861119	0.0247538	0.0149863	0.180323	0.0929926	0.251055	10.3982	12.2677	0.0974724	0.28823	0.0208604	0.244371	0.286631	0.0586642	2.07332	6.98077	1.18873	2.43743	0.159749
H022A	H022	Screening	Acute	OP		0.0368851	2.3173	0.100643	0.0339716	0.96934	0.64878	0.567474	0.0147752	0.011323	0.0371805	0.137636	0.0685193	0.0118931	0.110969	0.0759335	0.072915	0.0353709	0.0497709	0.038154	0.0940732	0.0105921	0.164677	0.0202893	0.0287779	0.816038	0.134673	0.0303574	0.0166449	0.218378	0.0668009	0.198553	9.07836	8.70989	0.292378	0.360881	0.0371973	0.259583	0.242205	0.0361714	3.06458	6.82341	1.50967	1.86875	0.41899
H023A	H023	Screening	Acute	NSIP		0.00750741	1.74844	0.0375261	0.013738	0.694335	0.545183	0.578397	0.0054323	0.00767876	0.0341959	0.208776	0.0449731	0.0147231	0.205136	0.0498565	0.0583506	0.0367444	0.0670484	0.0848662	0.156393	0.0122541	0.0623826	0.00576353	0.0113254	0.646439	0.0538613	0.0120598	0.00710218	0.103584	0.0392341	0.157807	9.10658	10.5163	0.0890369	0.300828	0.0087144	0.154435	0.164276	0.0193114	2.05639	6.92738	1.07433	1.87669	0.169365
H025A	H025	Screening	Acute	NSIP		0.045991	2.91086	0.0977956	0.0378408	1.36912	0.647249	0.578311	0.0124871	0.00776784	0.103464	0.284103	0.0446947	0.0169383	0.121615	0.0500162	0.072581	0.037233	0.0472592	0.0696133	0.0878128	0.0318782	0.250808	0.0315812	0.0271419	0.954576	0.231694	0.0391925	0.0173969	0.229789	0.0845673	0.37834	11.605	13.3623	0.208281	0.425864	0.0979748	0.291571	0.281743	0.0677552	3.89246	10.2178	1.81361	5.71441	0.561016
H026A	H026	Screening	Acute	OP		0.019976	1.45141	0.0526403	0.0143257	0.542081	0.447666	0.510855	0.00961508	0.00460323	0.0357472	0.136447	0.042306	0.00761665	0.105266	0.0321019	0.0376442	0.0248796	0.0453619	0.0462472	0.0966929	0.0246336	0.114066	0.0120678	0.0181197	0.749669	0.116026	0.0164761	0.010126	0.132192	0.0630767	0.190473	8.56519	9.23404	0.125504	0.310125	0.0291644	0.187043	0.211577	0.0239324	2.54748	7.22189	1.08448	2.51166	0.169152
H028A	H028	Screening	Acute	DAD/other		0.0171431	1.4633	0.0917342	0.0170586	0.52323	0.66743	0.654484	0.0141134	0.00710901	0.102803	0.216334	0.0389195	0.0186667	0.123813	0.0586089	0.0700929	0.0483668	0.0869783	0.0814016	0.135806	0.0211117	0.140198	0.0257675	0.0217741	0.907391	0.174016	0.0229024	0.011641	0.182167	0.0825394	0.161393	9.92641	9.2021	0.371628	0.21185	0.0326051	0.226089	0.261361	0.0296571	2.86788	5.9874	1.63312	3.41226	0.240079
H029A	H029	Screening	Acute	NSIP		0.0483082	2.31489	0.0835969	0.0318526	1.10335	0.608275	0.554328	0.0139145	0.00989024	0.056141	0.160515	0.0413146	0.0157478	0.113908	0.0534402	0.0618488	0.0363177	0.0566688	0.0451192	0.0864722	0.0213778	0.301805	0.0410202	0.0391762	1.15581	0.191125	0.0415669	0.0227045	0.254607	0.0777698	0.324894	10.3928	9.96748	0.141878	0.429707	0.0725539	0.304432	0.282871	0.0515627	3.99201	8.60593	2.02781	3.5945	0.722964
H031A	H031	Screening	Acute	DAD		0.00366648	0.8682	0.017215	0.00938328	0.376438	0.2081	0.130742	0.00143831	0.00532914	0.0071445	0.0420585	0.0286042	0.00254195	0.0370304	0.0147926	0.0251085	0.00876673	0.00957535	0.0131997	0.0395477	0.0190311	0.077709	0.00269657	0.0209611	0.798967	0.0436711	0.0271504	0.0138489	0.178781	0.0524248	0.167315	9.23348	8.34554	0.0711212	0.21325	0.00751137	0.256558	0.269001	0.0207999	2.90289	6.65246	0.998919	1.66566	0.0864742
H032A	H032	Screening	Acute	OP		0.0293825	2.44878	0.0781129	0.0496881	1.14301	0.985971	1.44958	0.0185578	0.0126502	0.114373	0.253916	0.057977	0.0144285	0.11874	0.0506816	0.0544162	0.101719	0.143915	0.0756827	0.0877501	0.0202064	0.120484	0.00879916	0.0289846	0.825394	0.110512	0.042481	0.0186934	0.247589	0.15281	0.28506	9.4385	11.8156	0.188825	0.189584	0.0334436	0.3675	0.47339	0.0524035	3.30073	9.89842	2.60856	3.69495	1.11174
H034A	H034	Screening	Acute	NSIP		0.0203332	2.12084	0.0496409	0.0321923	0.880727	0.64644	0.903814	0.0109098	0.00838864	0.041869	0.15734	0.0630962	0.00796032	0.0895745	0.036134	0.0443418	0.0504466	0.0908647	0.0492771	0.0597377	0.0230464	0.0787519	0.0034405	0.0188562	0.737961	0.0656715	0.0246929	0.0134114	0.135163	0.0754505	0.210044	8.04201	11.6919	0.110395	0.298498	0.0127445	0.239587	0.334162	0.0227488	2.78984	8.2964	1.96243	2.47554	0.754472
H035A	H035	Screening	Acute	DAD/OP		0.00648604	1.20175	0.0249334	0.0109775	0.38132	0.30669	0.352452	0.00251901	0.00627229	0.0138853	0.0963556	0.0404042	0.00331262	0.0672305	0.0296982	0.0349418	0.0229567	0.029106	0.0251175	0.0441431	0.0117742	0.0788961	0.00469986	0.0201682	1.07664	0.0405322	0.0272118	0.0143493	0.105136	0.0392874	0.210197	8.3949	9.99525	0.0862349	0.15458	0.00808965	0.180692	0.232315	0.0192021	2.11433	5.87655	1.33375	1.77879	0.209933
H037A	H037	Screening	Acute	OP/other		0.017571	1.8226	0.0641748	0.0176859	0.686147	0.539378	0.47985	0.0069878	0.0102747	0.0359348	0.110188	0.014845	0.00569202	0.0598787	0.0288713	0.0347232	0.0278566	0.0517154	0.0400627	0.0469974	0.0453072	0.094113	0.00919872	0.0223236	0.94291	0.123191	0.0216964	0.0140459	0.174517	0.102045	0.244343	10.107	12.7384	0.386208	0.321584	0.0185776	0.199729	0.310561	0.0310739	2.99042	8.86185	2.80598	3.41695	0.565037
H038A	H038	Screening	Acute	OP		0.0252252	2.64371	0.0847712	0.0391157	1.09845	0.822449	0.818535	0.0146457	0.0225701	0.0285351	0.182622	0.131774	0.0111708	0.117456	0.052432	0.0682264	0.0524107	0.060987	0.0437832	0.0864158	0.0250647	0.122896	0.0113506	0.0187063	1.09013	0.10911	0.0351835	0.0221059	0.212946	0.0802563	0.32031	11.8659	12.9516	0.179463	0.496029	0.0364866	0.369076	0.402873	0.0439214	3.65188	9.31869	2.60367	1.35719	0.75883
E005B	E005	Screening	Recovery	Recovery		0.0195486	2.11673	0.0916731	0.021835	0.675312	0.577311	0.771197	0.00904409	0.00773467	0.0245062	0.133902	0.0232028	0.003033	0.0513075	0.0294087	0.0358646	0.0356921	0.0704491	0.0392552	0.0506429	0.0218318	0.105008	0.0153843	0.0285594	1.02664	0.131525	0.0232928	0.01308	0.156418	0.103002	0.196602	9.31602	12.1027	0.403854	0.249652	0.0252179	0.197103	0.293107	0.0369768	2.4176	8.52834	2.60722	2.49576	0.73108
H011B	H011	Screening	Recovery	Recovery		0.0604755	3.23196	0.123717	0.0578864	1.51062	1.25415	1.50471	0.0249737	0.0147322	0.0805898	0.223414	0.31603	0.0646189	0.106279	0.0705775	0.121393	0.0928046	0.167627	0.0630432	0.0873246	0.0295273	0.25922	0.0309641	0.0395221	1.05977	0.301326	0.0368383	0.0337826	0.334106	0.237272	0.349199	11.6417	14.9441	0.254611	0.571863	0.0598099	0.500624	0.642254	0.0536113	4.41411	11.249	2.87694	2.7324	1.31848
H014B	H014	Screening	Recovery	Recovery		0.0329246	2.76906	0.0824685	0.0424424	0.93936	0.838677	1.20071	0.0165555	0.0126411	0.0470711	0.246974	0.0458272	0.0117712	0.115245	0.102376	0.110781	0.077726	0.113517	0.0761565	0.0779124	0.0269281	0.154824	0.0152475	0.0367617	1.16587	0.249246	0.0257086	0.0224966	0.210407	0.174816	0.326336	11.1932	16.7928	0.347565	0.562414	0.0582317	0.332796	0.538814	0.0638752	2.87645	9.41582	3.61528	2.44428	1.19817
H015B	H015	Screening	Recovery	Recovery		0.0454616	3.50834	0.0979532	0.0484158	1.55834	1.26626	2.06222	0.0504685	0.0240603	0.0867623	0.212089	0.125951	0.031293	0.205935	0.0904011	0.116072	0.119673	0.213736	0.0615166	0.131436	0.0302073	0.249408	0.021255	0.0278366	1.3093	0.369099	0.0231685	0.022378	0.226884	0.141681	0.423249	13.5364	19.0222	0.282827	0.979836	0.0787514	0.358137	0.518544	0.029059	4.37254	12.9018	3.91522	2.83911	2.61208
H016B	H016	Screening	Recovery	Recovery		0.0254647	1.96741	0.0465456	0.0239581	0.666539	0.621232	0.799053	0.0111634	0.0130949	0.0283158	0.152411	0.0302198	0.0081007	0.0677738	0.0419124	0.0368605	0.0507762	0.0990755	0.0605493	0.0818698	0.0104367	0.10188	0.00626917	0.0271226	0.767561	0.117756	0.0222224	0.0133879	0.11535	0.10397	0.186328	7.04391	10.1969	0.145241	0.299614	0.0205293	0.160449	0.275634	0.0292116	1.76577	6.6078	2.48767	1.96919	0.881048
H017B	H017	Screening	Recovery	Recovery		0.027938	2.26601	0.100464	0.0307108	1.0703	0.850661	0.967863	0.0262468	0.0171368	0.0401648	0.113713	0.0476311	0.00888765	0.0754719	0.044053	0.0517298	0.0599773	0.0914938	0.0258839	0.0574551	0.0122518	0.150258	0.0249752	0.0216986	0.971242	0.201988	0.0201729	0.0151771	0.174166	0.108301	0.242498	10.1632	14.1133	0.449419	0.622777	0.0365316	0.257528	0.423671	0.0219842	3.91587	11.8795	3.7842	3.18157	1.57388
H018B	H018	Screening	Recovery	Recovery		0.0309239	2.04637	0.0598567	0.0330164	0.798841	0.445849	0.753568	0.0101483	0.00815827	0.0239578	0.132397	0.0661788	0.00690845	0.0772189	0.0316969	0.0362759	0.0379984	0.0618724	0.0313112	0.0562965	0.0226476	0.10768	0.0134044	0.018213	0.653451	0.132333	0.0194132	0.0135777	0.130231	0.0841596	0.169359	4.0847	9.9714	0.175986	0.221694	0.0330443	0.205436	0.311355	0.0339162	2.11239	7.00714	1.65396	1.73905	0.689757
H019B	H019	Screening	Recovery	Recovery		0.0317053	2.22154	0.0692134	0.0309014	0.859835	0.515181	0.590334	0.00655919	0.0115104	0.0291236	0.117637	0.0548143	0.00689352	0.0683699	0.0481057	0.0540382	0.0210198	0.0397022	0.027581	0.0490965	0.0142365	0.156482	0.0166672	0.0312283	0.959646	0.209978	0.0250277	0.0175007	0.222854	0.128459	0.24616	9.57454	13.2938	0.274021	0.31243	0.0593051	0.259302	0.443914	0.055511	2.85047	9.33219	2.38649	3.1983	0.725998
H022B	H022	Screening	Recovery	Recovery		0.0735771	3.72955	0.145576	0.0467467	1.18616	1.36152	1.32637	0.0454241	0.0192513	0.110313	0.25676	0.26441	0.0503951	0.227853	0.149259	0.14948	0.0945016	0.155864	0.0880426	0.219244	0.019445	0.477051	0.0450914	0.045365	1.53374	0.305294	0.0403199	0.025851	0.349546	0.104777	0.31265	15.4093	13.6418	0.143282	1.05792	0.0999881	0.39022	0.364206	0.0554542	3.51382	7.55871	2.13546	3.58016	0.820708
H023B	H023	Screening	Recovery	Recovery		0.0290056	2.55371	0.0840576	0.0253132	1.21328	0.868488	1.28843	0.0261422	0.0140056	0.0474312	0.1812	0.0338102	0.0156124	0.158188	0.0674096	0.0765919	0.0609819	0.150977	0.0729984	0.120658	0.01492	0.17904	0.0228558	0.0167874	0.894883	0.246135	0.0112884	0.010298	0.130909	0.0875733	0.270979	10.087	14.9522	0.34907	0.607658	0.0424756	0.17117	0.270209	0.0189794	2.92753	10.5229	3.07672	1.91742	1.42299
H025B	H025	Screening	Recovery	Recovery		0.0275196	2.11356	0.0525925	0.0236219	0.991973	0.433737	0.418294	0.0066111	0.00556359	0.0610878	0.195474	0.0347918	0.0144659	0.104987	0.0324292	0.0551188	0.0183182	0.0254778	0.0367665	0.0652145	0.0315295	0.155553	0.0133345	0.0204679	0.868103	0.156058	0.0292132	0.013569	0.161042	0.0726973	0.31554	9.93039	11.7301	0.169659	0.42338	0.0598162	0.245092	0.29942	0.0483677	3.31876	9.57257	1.64234	4.35481	0.53582
H026B	H026	Screening	Recovery	Recovery		0.0658262	2.45803	0.10659	0.0338197	0.730597	0.877963	1.20752	0.0404553	0.00718174	0.0706278	0.227604	0.0685644	0.0223758	0.171175	0.0662461	0.0662508	0.0534458	0.133593	0.0689578	0.140404	0.0297449	0.411572	0.0512317	0.0518048	0.94903	0.406164	0.0572034	0.0221985	0.314942	0.169395	0.22876	11.6886	14.1867	0.21198	0.918213	0.104196	0.37674	0.438562	0.0528337	2.73826	7.82905	1.72584	2.65148	0.757665
H029B	H029	Screening	Recovery	Recovery		0.0507045	2.36644	0.0830509	0.0357868	1.18662	0.62887	0.565527	0.0104494	0.0101209	0.0443508	0.143612	0.0176407	0.00974318	0.0822546	0.0547997	0.0630211	0.039428	0.0694929	0.0544752	0.0805849	0.0238243	0.294265	0.0514643	0.0498846	1.17331	0.242716	0.0424382	0.0220806	0.240638	0.107405	0.309146	10.1474	11.7463	0.219771	0.452732	0.0683271	0.295165	0.351182	0.0631707	3.82942	10.3369	2.22335	3.71157	0.64336
H031B	H031	Screening	Recovery	Recovery		0.0558782	3.34471	0.123024	0.058369	1.44087	1.28853	1.25231	0.0453425	0.0346296	0.0610574	0.274388	0.393002	0.0388606	0.278719	0.0934623	0.127461	0.0745011	0.0730086	0.0504472	0.142574	0.0314403	0.32499	0.0379909	0.025204	1.27543	0.221276	0.0511865	0.0274762	0.315998	0.116129	0.409524	13.6873	12.4315	0.121429	0.761082	0.105627	0.494269	0.452134	0.0667055	5.30968	10.6334	2.51545	2.05299	0.623352
H032B	H032	Screening	Recovery	Recovery		0.0255956	2.58144	0.0784796	0.0451329	1.12682	0.980326	1.58985	0.0210476	0.0143281	0.090172	0.28569	0.0357239	0.0185892	0.143173	0.0508038	0.0585637	0.0470688	0.087326	0.0547019	0.0846475	0.0258902	0.0717617	0.00626191	0.0189335	0.696328	0.118095	0.0164387	0.0131904	0.105015	0.103454	0.199143	6.88475	11.4916	0.291267	0.218448	0.0219281	0.200764	0.378328	0.031732	1.98934	8.02602	2.83099	2.70645	1.31897
H034B	H034	Screening	Recovery	Recovery		0.0336492	2.41848	0.0680365	0.0299157	0.946185	0.677855	0.967564	0.014892	0.0109812	0.0452088	0.189476	0.188043	0.0126809	0.131999	0.0553835	0.0518603	0.0321372	0.0519102	0.0404987	0.09336	0.0215531	0.183482	0.0112401	0.0251353	1.07903	0.114918	0.0213403	0.0174586	0.14883	0.0634062	0.288915	8.63238	10.1688	0.0656138	0.259038	0.0390472	0.226817	0.294412	0.0369469	2.8005	7.71813	1.52034	2.09256	0.407578
H038B	H038	Screening	Recovery	Recovery		0.0227173	2.56586	0.0888539	0.0392434	1.02373	1.00804	1.06935	0.0278419	0.014502	0.0423265	0.242741	0.199651	0.015508	0.156944	0.0803348	0.119374	0.0716923	0.0875204	0.0756711	0.148239	0.0391163	0.155997	0.0143574	0.0255347	1.23515	0.170402	0.0370043	0.0229091	0.285985	0.106581	0.295224	13.3048	14.9031	0.209966	0.924971	0.0469063	0.469148	0.503402	0.0558271	3.78853	9.9579	2.58639	2.18684	0.540769
F001A	F001	Validation	Acute	DAD		0.00701818	1.75966	0.0245633	0.0189529	0.687582	0.277961	0.385304	0.00400754	0.00594379	0.0142535	0.0568772	0.0293141	0.00337276	0.0553419	0.0200974	0.0329217	0.0100179	0.0258328	0.0145513	0.0492249	0.0268536	0.0624638	0.00258684	0.0200266	0.798295	0.0794985	0.0170471	0.012885	0.150808	0.0943592	0.193007	10.0933	15.607	0.175191	0.660086	0.00660396	0.225818	0.428434	0.0140253	2.61944	10.6239	1.78646	2.75821	0.472385
F007A	F007	Validation	Acute	DAD		0.0150277	1.52226	0.0739096	0.0157352	0.644724	0.507252	0.395059	0.00745918	0.0128447	0.0321936	0.167555	0.0954731	0.00955918	0.114681	0.054073	0.0676273	0.0413899	0.045111	0.0656072	0.149522	0.072978	0.116405	0.0177916	0.0184878	0.749656	0.0922087	0.0238443	0.0102656	0.205304	0.0460861	0.180931	9.39786	8.03205	0.160178	0.337552	0.0305907	0.236473	0.185934	0.028055	3.28105	6.49217	1.19933	2.1715	0.234162
F008A	F008	Validation	Acute	OP		0.0426981	3.29166	0.0908487	0.0406445	1.48637	1.01289	1.09639	0.0111184	0.0266392	0.0397319	0.214529	0.0848298	0.0116322	0.136641	0.0487455	0.0674249	0.0492429	0.0743286	0.0465742	0.0871967	0.0313559	0.153299	0.0115185	0.0256289	1.1301	0.176093	0.0194457	0.0168132	0.162896	0.116674	0.29291	9.96341	14.8816	0.342971	0.403769	0.038875	0.228246	0.417141	0.0368844	3.09564	11.7053	3.33278	2.59986	1.16946
F009A	F009	Validation	Acute	OP		0.00983516	1.26613	0.0276453	0.0130581	0.461761	0.293119	0.238858	0.002162	0.00540769	0.0126099	0.0764047	0.0715579	0.00459742	0.0382915	0.0131496	0.019356	0.00819255	0.0107345	0.013121	0.0211382	0.0175647	0.0706346	0.00345892	0.0184166	0.731438	0.0573217	0.021131	0.0119683	0.120698	0.0795056	0.181435	7.87958	8.66531	0.101213	0.215667	0.0147176	0.189006	0.237461	0.0260368	2.22844	6.36469	1.32469	1.78221	0.188464
F014A	F014	Validation	Acute	OP		0.0260974	3.85495	0.103156	0.0520181	1.69215	1.0343	0.965353	0.0148753	0.0277382	0.0449825	0.282753	0.0601144	0.0108196	0.134589	0.0617579	0.0970383	0.0616876	0.0947807	0.0663942	0.134815	0.0247187	0.0390261	0.00162915	0.0109487	0.685436	0.0487399	0.0127227	0.0093235	0.088859	0.0488541	0.196832	7.03108	9.68276	0.192449	0.208099	0.0129189	0.151543	0.250182	0.0199732	2.17781	7.83064	2.00422	2.04241	0.608613
F019A	F019	Validation	Acute	NSIP		0.0284498	2.72526	0.0877839	0.0421981	1.06834	0.580282	0.587578	0.00690095	0.0160294	0.0194538	0.158734	0.114742	0.0105646	0.103627	0.0342953	0.043988	0.0178824	0.025734	0.0163823	0.037741	0.0166587	0.0790205	0.00397473	0.0187584	0.764839	0.068539	0.02445	0.0144675	0.147376	0.0628084	0.183888	7.65694	9.37255	0.21424	0.214305	0.0167641	0.232559	0.29837	0.0360797	2.35334	7.13402	1.55456	1.6119	0.37889
F020A	F020	Validation	Acute	OP		0.0386643	3.11672	0.093024	0.0339289	1.25846	0.747983	1.19681	0.021704	0.0140795	0.0834194	0.26719	0.101671	0.022475	0.191328	0.0558832	0.0664094	0.0450269	0.115432	0.0663744	0.13723	0.0219711	0.164912	0.0155853	0.0196601	0.923605	0.184633	0.0165253	0.0129995	0.156261	0.084427	0.263869	10.2481	12.43	0.220929	0.451292	0.0584109	0.220131	0.267504	0.0374738	3.08384	9.75417	2.23194	3.42504	1.07443
F022A	F022	Validation	Acute	NSIP		0.00305599	1.06331	0.012864	0.00748469	0.254778	0.204244	0.175237	0.00179267	0.00380628	0.00604839	0.0831147	0.111164	0.0129902	0.0259705	0.0201321	0.0241619	0.0115977	0.0145299	0.0268168	0.037095	0.0241353	0.0472915	0.00146935	0.0155018	0.774307	0.0200701	0.0147781	0.00981963	0.0680838	0.0291339	0.147175	6.41935	6.59569	0.0289978	0.0872214	0.00408614	0.114003	0.126317	0.0161764	1.1643	3.31954	0.550517	1.07231	0.0479943
G002A	G002	Validation	Acute	NSIP		0.0346609	2.78871	0.110192	0.0432003	1.15844	0.876173	0.851038	0.0211273	0.0165712	0.0837735	0.323876	0.0902672	0.014041	0.182016	0.0695714	0.0755479	0.0483626	0.0671475	0.0694267	0.134115	0.0120467	0.0933087	0.00863288	0.0197866	0.809381	0.0924835	0.0226485	0.0143812	0.161457	0.0671016	0.226557	9.3015	9.63521	0.205967	0.322507	0.0452345	0.278219	0.316479	0.0524925	3.46375	8.00077	2.05803	3.68913	0.583862
G003A	G003	Validation	Acute	NSIP		0.0207853	2.30039	0.0587264	0.0257336	1.12459	0.612124	0.733107	0.0119869	0.00964959	0.0763413	0.190864	0.0358776	0.010893	0.144122	0.0445109	0.071606	0.0348749	0.0864311	0.0779714	0.145297	0.0176109	0.0567721	0.00348931	0.00905895	0.526347	0.105302	0.00867708	0.00678692	0.112649	0.0708805	0.178078	8.13031	9.86142	0.227588	0.287332	0.0266511	0.176101	0.243059	0.024107	2.61281	8.53072	1.67289	3.46346	0.520046
G005A	G005	Validation	Acute	NSIP		0.0133146	1.26778	0.0302908	0.0124755	0.423244	0.248603	0.239579	0.00252898	0.00475659	0.013426	0.0508492	0.0282533	0.00355437	0.0455851	0.0221937	0.0301762	0.0118952	0.0192211	0.0155017	0.046736	0.0153721	0.129805	0.00799363	0.034231	0.825342	0.109742	0.0233691	0.0131204	0.171491	0.115578	0.164984	8.47856	10.0826	0.12992	0.330015	0.0136973	0.188604	0.301752	0.0234689	2.20031	7.49422	1.37178	1.98614	0.256493
G006A	G006	Validation	Acute	NSIP		0.0183064	1.96656	0.0422954	0.019178	0.628443	0.529206	0.879213	0.0116895	0.00797659	0.0419816	0.267514	0.0312473	0.0101046	0.0897766	0.0399519	0.0516368	0.0592724	0.0879133	0.0753713	0.0735878	0.0205773	0.0860123	0.00448563	0.0238626	0.82343	0.0904916	0.0170529	0.0130474	0.101229	0.0820934	0.215908	7.3747	10.5161	0.132377	0.252141	0.0252228	0.159808	0.249629	0.0362812	1.90021	7.19897	1.69893	2.49326	0.611639
G007A	G007	Validation	Acute	NSIP		0.0394279	4.24487	0.158336	0.0557987	1.17636	0.95678	0.680579	0.0128169	0.015351	0.0636514	0.349186	0.0626684	0.0168117	0.199655	0.0943515	0.108322	0.0539491	0.0572206	0.0911888	0.142618	0.0291506	0.0643742	0.00493755	0.0179659	0.697381	0.0694495	0.0251304	0.0103174	0.177746	0.0662001	0.174836	10.3542	9.22412	0.23297	0.194053	0.0220594	0.258819	0.242753	0.0454386	2.1131	5.46722	1.37536	3.0503	0.236308
G009A	G009	Validation	Acute	NSIP		0.0116209	1.30355	0.0455903	0.0160843	0.618658	0.370885	0.309698	0.0041989	0.00968415	0.0169082	0.0661582	0.0388788	0.00369064	0.045963	0.0112864	0.0209635	0.015777	0.0187785	0.0144165	0.0339014	0.0325845	0.107149	0.00589069	0.0324156	1.05918	0.0814607	0.0262945	0.016869	0.136697	0.0813007	0.204553	6.95171	9.40657	0.166689	0.264374	0.0132852	0.18253	0.312923	0.0228214	2.71207	9.25864	1.78621	2.27811	0.501931
G013A	G013	Validation	Acute	DAD		0.00120571	0.292371	0.00640024	0.00166639	0.124826	0.0765726	0.0618881	0.00167256	0.00125307	0.0020463	0.0211015	0.0104682	0.00117553	0.0281376	0.0130238	0.0143441	0.00695973	0.00721231	0.00556157	0.014659	0.0196182	0.0835249	0.00714415	0.0236311	0.944487	0.0489415	0.0174061	0.0119986	0.129895	0.0458624	0.125579	8.18928	7.55459	0.0922632	0.284219	0.0053636	0.179173	0.200504	0.0119641	2.35491	6.33667	1.03417	0.754172	0.0433226
G014A	G014	Validation	Acute	DAD		0.00905438	1.13668	0.0265086	0.0128543	0.426816	0.221872	0.152495	0.00206197	0.00389981	0.0188744	0.0471741	0.0278284	0.00510581	0.0514837	0.0244477	0.0322018	0.00810405	0.00879728	0.0088776	0.0400919	0.0165099	0.158339	0.00748107	0.035378	1.19909	0.101488	0.0287444	0.0202544	0.196831	0.072009	0.258351	9.82429	10.585	0.137984	0.361222	0.020948	0.278087	0.307744	0.0267476	3.27426	7.46155	1.35732	3.23566	0.306821
G015A	G015	Validation	Acute	NSIP		0.0132591	2.14914	0.0560958	0.0236196	0.668865	0.50096	0.357073	0.003126	0.0190223	0.01537	0.139588	0.0462496	0.00555345	0.052283	0.0399104	0.0473326	0.0218709	0.0224866	0.0245115	0.0362249	0.0171345	0.0687994	0.00317923	0.0259923	0.932839	0.0621271	0.0270369	0.0134973	0.169635	0.0693943	0.202816	9.76398	9.81433	0.209412	0.200452	0.0152605	0.211997	0.270354	0.0388376	2.25774	6.10573	1.4864	1.86516	0.338066
G016A	G016	Validation	Acute	OP		0.00617622	1.27683	0.0281727	0.0138063	0.439822	0.269903	0.183364	0.00187847	0.00947152	0.0117013	0.0425122	0.0286692	0.00424524	0.0465311	0.0248037	0.0357013	0.0154616	0.0168977	0.0141584	0.0442541	0.0257557	0.0707764	0.00280037	0.0255705	0.829824	0.0819098	0.0190927	0.0141084	0.188653	0.0991243	0.182704	10.8375	11.7534	0.141633	0.369314	0.00859378	0.26107	0.364656	0.0194894	2.71921	8.5645	1.56498	2.46999	0.217833
G017A	G017	Validation	Acute	NSIP		0.0141375	1.55844	0.0298932	0.0142516	0.510041	0.417113	0.381107	0.00428501	0.00817622	0.0104294	0.0893536	0.028708	0.00394866	0.0380559	0.0267561	0.0330291	0.0274595	0.0311261	0.0229286	0.0357512	0.0213894	0.0853293	0.0044453	0.0212583	0.856142	0.0707153	0.0174918	0.0122752	0.105882	0.0592126	0.203756	8.25098	10.0159	0.1477	0.288737	0.0129516	0.183842	0.261156	0.0227909	2.39983	7.99253	1.75944	1.54699	0.398849
G019A	G019	Validation	Acute	NSIP		0.010041	1.16935	0.0425172	0.0115086	0.372703	0.300844	0.259447	0.00291097	0.00431238	0.0195869	0.106927	0.0432524	0.00721359	0.058062	0.02234	0.0287361	0.0155353	0.0158212	0.020805	0.0564792	0.014106	0.0777222	0.00569583	0.0189056	0.743905	0.071381	0.0146797	0.0106533	0.103799	0.048791	0.142811	6.86721	7.11109	0.180063	0.178412	0.0158303	0.157471	0.165365	0.0204561	1.91117	4.55882	1.00918	1.80271	0.16841
G037A	G037	Validation	Acute	NSIP		0.00699829	1.65196	0.0339612	0.0128306	0.589823	0.448151	0.633469	0.00338965	0.00501285	0.0287245	0.116304	0.0178278	0.00500415	0.0666908	0.0345001	0.0394212	0.0226685	0.0565646	0.0453932	0.0893927	0.0327935	0.0530861	0.00277847	0.0131971	0.743076	0.0718239	0.00696527	0.00950208	0.0941043	0.067094	0.184433	9.18972	12.9973	0.181087	0.222459	0.0103424	0.148124	0.248063	0.015116	2.00561	7.82835	1.52517	2.55621	0.373798
G039A	G039	Validation	Acute	OP		0.0309252	2.78522	0.0898443	0.0347679	1.10363	0.625231	0.685858	0.011149	0.0104319	0.0410084	0.169305	0.0705869	0.00788747	0.115795	0.0447483	0.0503678	0.023894	0.0454067	0.0358774	0.0750775	0.0260822	0.0958754	0.00857844	0.0184854	0.751417	0.148187	0.0159627	0.011487	0.139721	0.103418	0.182219	8.99755	12.7149	0.310198	0.404058	0.0370587	0.189401	0.316991	0.0421499	2.38232	8.66534	2.09989	3.22671	0.643931
F008B	F008	Validation	Recovery	Recovery		0.0562966	2.77801	0.09855	0.0429147	1.20406	0.896173	0.924695	0.0196006	0.0163874	0.0429511	0.146962	0.0662412	0.0140203	0.118298	0.0675342	0.0772869	0.0427039	0.105853	0.0422464	0.111584	0.0195618	0.301215	0.0321679	0.0418408	1.10395	0.277082	0.0435017	0.0242742	0.314207	0.136479	0.305475	11.7123	13.5506	0.228616	0.714308	0.0684925	0.404919	0.489947	0.0377684	4.15869	11.1242	2.75439	2.6069	1.03775
F020B	F020	Validation	Recovery	Recovery		0.0474001	3.6991	0.109662	0.0419665	1.65379	0.909911	1.4468	0.0266599	0.0151184	0.0822677	0.26647	0.0752426	0.0223209	0.164219	0.0591529	0.078551	0.0683848	0.173819	0.0653314	0.108148	0.0242334	0.131847	0.0109341	0.0132435	0.86513	0.200555	0.0111445	0.0124224	0.135836	0.0675604	0.298259	10.8337	14.4543	0.395111	0.426146	0.0570904	0.24132	0.32182	0.0316029	3.5054	11.3485	3.14466	3.60866	1.44189
G002B	G002	Validation	Recovery	Recovery		0.0472346	3.31259	0.144462	0.0548341	1.674	0.991864	0.764909	0.024365	0.0201774	0.0693613	0.314632	0.0612447	0.0163991	0.145991	0.0927715	0.09671	0.0403517	0.0519329	0.0545509	0.0811886	0.0143193	0.106907	0.0179732	0.0135491	0.758877	0.116185	0.0185359	0.0116566	0.150688	0.0448449	0.236459	9.53592	8.81946	0.236127	0.334345	0.054577	0.293942	0.276504	0.047947	4.00539	8.12973	2.46217	2.90014	0.615865
G003B	G003	Validation	Recovery	Recovery		0.0348595	3.19918	0.0882365	0.0374112	1.54664	0.9495	1.28317	0.023145	0.0174333	0.124003	0.238783	0.0507384	0.0152431	0.125199	0.0631534	0.0932506	0.0694004	0.181638	0.0751986	0.0976721	0.0179578	0.0927635	0.00611767	0.00998153	0.664806	0.175944	0.00873364	0.00822427	0.12377	0.0865781	0.23694	9.27549	13.3532	0.377133	0.212764	0.0464648	0.205066	0.353286	0.0294456	3.17305	11.0172	3.06662	4.36763	1.38263
G005B	G005	Validation	Recovery	Recovery		0.0218592	1.95955	0.0593652	0.0217299	0.541041	0.732643	1.00704	0.0161903	0.00794147	0.0435651	0.143815	0.0632775	0.012314	0.119936	0.0576649	0.0579132	0.0583581	0.116676	0.055091	0.128221	0.0225488	0.142201	0.0101403	0.0414627	0.96554	0.147421	0.0385039	0.017434	0.265833	0.149936	0.162214	11.5922	14.1048	0.211985	0.676719	0.0154942	0.324155	0.433168	0.0265768	2.64001	8.45256	2.4077	2.55088	0.688264
G006B	G006	Validation	Recovery	Recovery		0.0676036	3.70521	0.138153	0.0690857	1.15268	1.50174	1.52426	0.0673848	0.0149159	0.143052	0.327144	0.100707	0.0263409	0.0893056	0.124042	0.124811	0.112173	0.200797	0.107886	0.100062	0.0176117	0.331363	0.0398756	0.0573771	1.15724	0.333667	0.0338205	0.0269292	0.484513	0.251258	0.286364	14.471	15.3388	0.20971	1.19726	0.12631	0.587212	0.580518	0.0771508	4.11832	9.27929	2.92494	4.34775	1.5224
G007B	G007	Validation	Recovery	Recovery		0.0528847	3.6351	0.162839	0.0463623	1.37675	0.925627	0.949919	0.0181715	0.0163093	0.0719812	0.323412	0.119153	0.0180326	0.172365	0.0816293	0.103515	0.0627332	0.082889	0.0865261	0.188862	0.0359113	0.11812	0.0160535	0.019325	0.784753	0.16307	0.0219195	0.0132919	0.189004	0.0896474	0.190964	10.1905	11.2614	0.382864	0.29857	0.0550079	0.267634	0.296307	0.0524376	2.80749	8.85437	1.9513	3.31539	0.632256
G009B	G009	Validation	Recovery	Recovery		0.0642626	3.13287	0.183689	0.0453693	1.0055	0.969622	0.937534	0.0337761	0.0117874	0.0466489	0.129956	0.0613931	0.0136842	0.0760261	0.0725976	0.0774585	0.0697347	0.117107	0.040698	0.0645701	0.0212008	0.390528	0.0726091	0.0557178	1.43325	0.307844	0.0524584	0.0279736	0.47131	0.140232	0.26383	16.1525	14.2502	0.306703	0.541567	0.0897604	0.535873	0.509939	0.0410442	5.04916	10.298	2.96923	3.55482	1.38948
G015B	G015	Validation	Recovery	Recovery		0.0237454	3.48621	0.100991	0.0517683	1.30073	1.00903	0.880191	0.00928151	0.0316703	0.0292804	0.248114	0.112996	0.0147493	0.125357	0.0461122	0.0597618	0.03082	0.041086	0.0323309	0.0507707	0.0270516	0.0682134	0.00233926	0.0228542	1.01935	0.0748929	0.0307663	0.0176529	0.163464	0.07605	0.250057	10.4137	10.8803	0.203183	0.225995	0.0151267	0.298934	0.35376	0.0403075	2.82616	8.32677	2.31711	1.49597	0.650316
G016B	G016	Validation	Recovery	Recovery		0.0106932	2.35739	0.0529967	0.0145313	0.343111	0.40397	0.24673	0.00185261	0.00733328	0.0127299	0.0761169	0.0520264	0.00590674	0.0474132	0.0551511	0.0589805	0.0309785	0.0296717	0.0272326	0.0678919	0.0293836	0.0908339	0.0116226	0.018513	0.943569	0.129691	0.0131822	0.00859189	0.233864	0.135512	0.11827	16.926	17.0823	0.356837	0.558607	0.0111074	0.266536	0.392212	0.021511	2.09293	5.98387	2.0063	2.43575	0.225919
G017B	G017	Validation	Recovery	Recovery		0.0223752	2.43517	0.062166	0.0350944	0.960949	0.655874	0.910604	0.0133208	0.019758	0.0298574	0.184643	0.111972	0.0102964	0.104547	0.0386613	0.0571716	0.0420374	0.0609449	0.0477633	0.0871967	0.0274038	0.109614	0.00548748	0.0253484	0.982456	0.113342	0.025225	0.0194257	0.160689	0.10453	0.271277	9.22639	13.0223	0.174749	0.41734	0.0267588	0.272041	0.429913	0.0420242	2.94253	10.3221	2.74666	1.69649	0.518111
G019B	G019	Validation	Recovery	Recovery		0.0474637	2.89069	0.103772	0.0366782	1.07916	0.673929	0.723631	0.0128418	0.0174356	0.0580489	0.176316	0.094564	0.0252326	0.137149	0.0601612	0.0637621	0.0303533	0.0522755	0.0311324	0.0725133	0.0114772	0.185547	0.0138988	0.0212911	0.793686	0.109283	0.0185044	0.0125952	0.120236	0.0421926	0.212012	7.56358	8.23712	0.0851897	0.232182	0.0351523	0.167899	0.182381	0.0218269	2.33612	6.03313	1.18944	2.53818	0.422508
G039B	G039	Validation	Recovery	Recovery		0.0588984	3.62003	0.139174	0.0504642	1.29074	0.768076	0.98098	0.0275892	0.0110823	0.0508295	0.206742	0.111896	0.01599	0.144402	0.0611842	0.0760934	0.0481656	0.0765707	0.0418411	0.0828502	0.0264763	0.134156	0.0137658	0.0168619	0.730354	0.211607	0.019421	0.0139758	0.167278	0.0932887	0.213293	9.7646	11.1129	0.246047	0.54325	0.0619126	0.236535	0.31724	0.0370251	2.71372	8.07599	1.98807	2.49368	0.862151
[truncated: 352 more columns]
