# Supplementary material for: Identification and characterization of lysophosphatidylcholine 14:0 as a biomarker for drug-induced lung disease
Source: Sci Rep. 2022 Nov 17;12:19819. doi: 10.1038/s41598-022-24406-z (PMC9671920; doi:10.1038/s41598-022-24406-z)
Supplement: Supplementary file 3 — Supplementary Information 3. [file 41598_2022_24406_MOESM3_ESM.xlsx]

## Sheet: SI3
Supplementary information 3. Validated assay parameters of LPC biomarker assays
LPCs	Calibration range	Back-calculated accuracy	LLOQ	Parallelism (slope ratio)	Carryover (% of LLOQ)	Intra-run precision	Intra-run accuracy	Between-run precision	Between-run accuracy	Storage stability: -80 °C 12 month	Benchtop stability: 4 °C 18 hr post extraction
LPC(14:0)	20 - 4000 ng/ml	93.4 - 105.1 %	29 ng/ml	0.983	0	0.8 - 3.9 %	103.3 - 110.1 %	2.9 - 6.9 %	94.9 - 110.1 %	92.6 - 96.8 %	98.3 - 102.0 %
LPC(15:0)	20 - 4000 ng/ml	93.4 - 104.9 %	22 ng/ml	0.993	0.015	1.2 - 4.6 %	101.1 - 110.2 %	2.8 - 7.3 %	93.6 - 110.2 %	92.1 - 100.6 %	100.0 - 103.3 %
LPC(16:0)	1 - 200 µg/ml	93.4 - 104.3 %	2.7 µg/ml	1.011	0.017	1.4 - 5.2 %	105.5 - 109.0 %	4.7 - 6.8 %	91.8 - 109.0 %	92.5 - 102.1 %	99.4 - 101.9 %
LPC(17:0)	20 - 4000 ng/ml	92.5 - 105.5 %	42 ng/ml	0.996	0.025	1.1 - 4.9 %	106.2 - 112.3 %	5.3 - 8.6 %	92.9 - 112.3 %	90.0 - 95.5 %	100.0 - 102.8 %
LPC(18:0)	0.4 - 80 µg/ml	90.9 - 105.7 %	0.88 µg/ml	0.99	0.047	1.2 - 6.9 %	107.7 - 111.4 %	5.3 - 7.8 %	93.9 - 111.4 %	87.4 - 91.1 %	100.4 - 103.4 %
LPC(18:1)	0.4 - 80 µg/ml	88.6 - 106.1 %	0.66 µg/ml	0.98	0.025	1.3 - 4.2 %	108.8 - 112.0 %	6.2 - 8.1 %	91.4 - 112.0 %	85.4 - 89.5 %	100.7 - 102.6 %
LPC(19:0)	2 - 400 ng/ml	93.3 - 103.4 %	4.1 ng/ml	1.001	0.076	1.0 - 5.3 %	106.0 - 109.3 %	5.3 - 7.4 %	92.3 - 109.3 %	90.5 - 96.2 %	99.2 - 103.5 %
LPC(20:0)	2 - 200 ng/ml	94.4 - 102.6 %	3.3 ng/ml	1.004	0.032	1.3 - 7.0 %	99.6 - 108.3 %	2.6 - 6.0 %	93.9 - 107.5 %	88.7 - 99.3 %	95.6 - 103.0 %
