# Supplementary material for: Identification and characterization of lysophosphatidylcholine 14:0 as a biomarker for drug-induced lung disease
Source: Sci Rep. 2022 Nov 17;12:19819. doi: 10.1038/s41598-022-24406-z (PMC9671920; doi:10.1038/s41598-022-24406-z)
Supplement: Supplementary file 4 — Supplementary Information 4. [file 41598_2022_24406_MOESM4_ESM.xlsx]

## Sheet: SI4
Supplementary information 4. LPC concentrations and clinical characteristics of the recruited patients
									Underlying disease (yes=1, no=0)						Clinical tests						LPC concentrations								DILD pattern (yes=1, no=0)				Caucal drug category (yes=1, no=0)				Symptom severities of DIL			(yes=1, no=0)
sample ID	Patient ID	DILD state	Paired (yes=1, no=0)	Age	Sex (male=1, female=0)	BMI	Smoking experience (yes=1, no=0)	Chest radiation (yes=1, no=0)	Lung cancer	Other cancer	High blood pressure	Diabetes	Lipid disorder	Heart disease	WBC	SP-A	SP-D	KL-6	CRP	LDH	LPC(14:0) (ng/ml)	LPC(15:0) (ng/ml)	LPC(16:0) (mg/ml)	LPC(17:0) (ng/ml)	LPC(18:0) (mg/ml)	LPC(18:1) (mg/ml)	LPC(19:0) (ng/ml)	LPC(20:0) (ng/ml)	DAD	OP	NSIP	Other	L01BC; Pyrimidine analogues	L01CD; Taxanes	L01XC; Monoclonal antibodies	L01XE; Protein kinase inhibitors	Cough (grade)	Breathlessness (grade)	Body temperature	Oxygen administration	SpO2
E005A	E005	Acute	1	56	0	25.0343	0	0	0	0	1	1	0	0	2600			1035	1.33	751	189.871	119.837	18.2604	212.057	5.03155	3.57819	17.9524	14.0888	1	0	0	0	0	0	0	0	1	2	36.7	1
E010A	E010	Acute	0	79	1	20.5017	1	0	0	0	1	1	0	0	3840		1720	1256	2.8	419	250.653	164.954	22.7348	279.99	6.16414	5.19006	48.7485	32.4517	0	1	0	0	0	0	0	0
E011A	E011	Acute	0	86	0	16.9113	0	0	1	0	1	0	1	0	10050			760	6.36	258	52.0868	42.447	8.40224	95.0359	2.07384	1.78952	9.12441	7.35937	1	0	0	0	0	0	0	1	2	2	36.3	0	82
E013A	E013	Acute	1	84	1	18.8718	1	0	0	0	1	1	0	0	8350			417	2.89	182	117.869	80.9482	17.438	167.154	4.39461	3.83891	19.6333	20.1818	1	0	0	0	0	0	0	0	1	1	36.7	1
E028A	E028	Acute	0	78	1	21.8958	1	0	0	1	1	0	1	0	4940			2590	0.16	287	257.101	175.02	19.3184	292.794	4.44837	3.1503	24.3843	17.7809	1	0	0	0	1	0	0	0	0	1		0	98
E040A	E040	Acute	0	60	1	21.8837	1	0	0	0	1	0	1	1	9830			1080	6.61	291	134.942	98.6039	19.7043	177.827	5.05983	3.52144	15.7684	15.0167	0	0	1	0	0	0	0	0	1	2	36.9	1
E044A	E044	Acute	0	73	0	26.8453	0	0	0	1	0	1	0	0	4610	89.8		937	3.8	589	190.016	137.75	35.8695	330.748	8.91538	4.12112	21.3088	16.9777	0	1	0	0	0	0	0	1	1	1	37.2	0	94
E045A	E045	Acute	1	77	1	14.5703	1	0	0	0	0	1	0	1	8040		302	3708	0.12	210	225.705	171.937	39.3351	438.02	8.9894	7.77319	39.344	30.5589	0	1	0	0	0	0	0	0	1	2	36.6	0	92
E046A	E046	Acute	0	79	1	22.1741	1	0	0	1	0	0	0	0	8820		855	2724	10.61	231	261.837	140.554	29.431	282.236	7.30725	6.09871	25.5998	23.5513	0	1	0	0	0	0	1	0	1	1	36.5	0	90
E071A	E071	Acute	1	77	1	18.8011	1	0	0	1	1	1	1	0	6440			816	7.11	364	150.614	115.659	15.5538	203.378	4.26853	2.71296	21.1233	18.4609	0	0	0	1	1	0	0	0	0	1	37.6	0	93
F001A	F001	Acute	0	61	1	20.4122	1	0	1	0	0	0	0	0	9600		239.2	1893.6	8.6	812	130.684	125.918	32.3492	361.31	9.19753	4.13365	31.0788	23.435	1	0	0	0	0	0	0	0	1	3	36.5	1
F007A	F007	Acute	0	77	1	24.5243	0	1	1	1	1	0	0	0	13100	211.1	863.7	1272.5	21.18	265	250.456	151.219	30.6687	369.036	9.66026	7.9203	40.3639	25.699	1	0	0	0	0	0	1	0	1	2	37	1
F008A	F008	Acute	1		0	22.0166	1	1	1	0	0	0	0	0	7800			2277.7	0.56	175	584.577	364.564	64.0367	711.811	20.5286	12.8519	75.8382	75.3318	0	1	0	0	0	0	1	0	0	0	36
F009A	F009	Acute	0	82	1	17.9649	0	1	1	0	0	0	0	0	6200		244.1	1026	6.7	167	183.343	130.079	21.7746	280.512	6.50335	4.03303	25.5986	20.8603	0	1	0	0	0	0	1	0	1	1	37	0	94
F014A	F014	Acute	0	68	0	19.6781	0	0	0	1	0	0	0	0	2200		494	826	0.34	209	361.696	343.284	83.3657	1066.92	29.7288	15.7984	133.693	74.6491	0	1	0	0	0	0	1	0	1	1	37	0	97
F015A	F015	Acute	1	63	1	21.2084	1	0	0	0	0	0	0	1	10400		831.5	2091.3	1.05	286	382.33	134.989	36.1807	317.254	14.1473	9.19529	39.0391	59.7586	0	1	0	0	0	0	0	0	1	1	36.6	0	98
F019A	F019	Acute	1	69	1	22.7635	0	0	0	1	0	0	0	0	5100	47.2	170.3	2813	0.1	249	418.964	334.49	52.9601	796.733	13.8846	7.94857	74.3615	44.6362	0	0	1	0	0	0	1	0	0	0	36.7	0	97
F020A	F020	Acute	1	74	1	18.8622	1	1	1	0	0	0	0	0	3900	60.6	129.1	409.7	0.72	174	516.088	276.107	59.2607	527.544	16.6556	10.2936	58.7362	51.3073	0	1	0	0	0	1	0	0	0	0		0	99
F022A	F022	Acute	0	81	1	19.0436	0	0	1	0	0	1	0	0	9900		247.4	261.4	8.6	164	67.8626	59.533	15.2163	146.845	3.14268	2.59478	11.0117	9.32792	0	0	1	0	0	0	0	0	1	2	36.4	0	97
F032A	F032	Acute	0	83	1	19.152	0	0	0	1	0	0	0	1	15400	70	211.6	388	16.6	330	42.1293	36.6398	6.66141	88.7861	2.09564	1.50503	11.3068	9.39011	1	0	0	0	1	0	1	0	1	2	38.5	0	80
F035A	F035	Acute	0	68	0	21.4966	1	1	1	0	0	0	0	0	7600		417.2	1629.1	7.83	352	137.312	94.0584	24.0681	197.284	5.52785	6.32928	15.8325	12.2266	1	0	0	0	0	1	0	0	1	2	36.8	0	97
F051A	F051	Acute	1	76	0	28.0765	0	0	1	0	0	0	0	0	3400	43	43.8	389.8	0.28	180	227.721	193.705	44.3584	475.977	12.4103	8.69967	48.1128	36.7831	0	1	0	0	0	0	0	1	0	0	37	0	95
F053A	F053	Acute	0	67	0	21.9928	0	0	0	1	1	0	1	0	5600	62.8	161.9	328	0.61	338	581.012	504.896	79.1281	1255.26	27.4111	13.7017	98.5471	68.0753	0	1	0	0	1	0	0	0	1	1	36.5	0	95
F056A	F056	Acute	0	80	1	24.3865	1	0	1	0	0	0	0	0	14000		429.9	1277	8.37	495	231.342	128.555	19.3605	224.554	5.18113	4.04045	28.3293	14.97	1	0	0	0	0	1	0	0	0	1	38.6	0	79
F058A	F058	Acute	1	69	0	17.6593	1	0	1	0	0	0	0	0	7100	51.3	71.8	133.4	4.13	251	285.932	155.158	26.6681	337.099	9.97468	5.59919	49.8116	31.7115	0	1	0	0	0	0	1	0	1	2	37.2	1
F060A	F060	Acute	0	72	0	20.8292	1	0	0	0	0	0	1	0	5700			2236	0.52	227	627.216	402.28	56.9462	857.003	16.8756	10.3271	76.0183	47.0928	0	1	1	0	0	0	0	0	2	2	36.2	0	95
F062A	F062	Acute	1	71	0	25.307		0	0	1	0	0	0	0	6600	90.5	139.3	517.4	0.24	234	420.803	344.893	63.3009	851.724	21.1432	10.6412	81.1486	57.1835	0	0	1	0	0	0	0	0	1	1	36.5	0	98
F063A	F063	Acute	0	74	0	20.7825			0	1	0	0	0	0	6900		401.6	4700	5.2	250	141.592	126.217	31.587	244.396	5.97955	6.20096	31.2742	23.5632	0	0	1	0	0	0	0	0	1	1	37.1	1
F065A	F065	Acute	0	52	0	14.5369	1	0	1	0	0	0	0	0	5600			2466	4.45	338	68.0824	56.1903	9.87103	111.583	2.88695	3.30916	11.7359	9.26267	0	1	0	0	0	0	0	1	1	1	36.6	1
F069A	F069	Acute	0	77	1	21.1389	0	0	0	1	0	0	0	0	8900		1112	2445	11.04	380	209.019	181.906	30.6931	322.943	7.64636	5.13002	27.5175	18.9532	0	1	0	0	0	0	1	0	1	1	38.3	0	96
F070A	F070	Acute	0	74	0	24.7676	1	0	0	1	0	0	0	0	15100		288.9	596.8	10.89	301	293.93	205.607	30.4051	411.137	8.4031	4.21222	28.7931	20.4156	0	0	1	0	0	0	0	0	1	1	37.4	0	94
F071A	F071	Acute	0		0			0	1	0	0	0	0	0	7000		116.5	917.4	2.53	245	58.9904	62.8321	14.2137	146.953	3.60327	2.65646	14.0416	10.6556	1	0	0	0	0	0	0	1	3	1	38.1	0	94
F073A	F073	Acute	0	74	1	18.1812	1	1	1	0	1	1	1	1	8600	174.1	415.6	593.9	9.73	301	96.8237	71.4973	11.3467	148.222	3.42516	2.65587	18.5084	12.1967	0	0	0	1	0	0	0	0	1	1	36.7	0	92
F074A	F074	Acute	0	61	0	19.1406	0	0	1	0	0	0	0	0	4500	35	216	982.1	0.09	221	354.715	265.728	40.5919	541.783	13.3379	10.1006	58.5539	50.3176	0	1	0	0	0	0	0	1	1	2	36.4	0	99
F075A	F075	Acute	0	69	1	21.3578	1	1	1	0	0	0	0	1	8700			1470.3	6.1	314	287.253	181.653	27.8544	302.251	7.23766	5.94996	28.0275	24.3165	0	0	0	1	0	0	0	0	0	2	36.1	0	88
G002A	G002	Acute	1	46	0	24.3496	0	0	0	0	0	0	0	0	4300			1217	0.2	445	498.622	305.852	57.9255	809.755	17.0534	12.0089	76.6492	51.8977	0	0	1	0	0	0	0	1	0	0	36.4	0	96
G003A	G003	Acute	1	46	0	21.83	0	0	0	1	0	0	0	0	6500	72.8	416	928	0.6	310	387.545	260.047	56.9335	603.875	19.6186	10.8584	63.5225	49.4792	0	0	1	0	1	0	0	0	1	1	36.4	0	94
G005A	G005	Acute	1	63	1	25.3934	1	0	0	1	1	0	0	0	6900			217	12.6	201	189.29	131.061	19.4556	231.517	5.1371	3.18671	18.093	14.3348	0	0	1	0	0	0	0	1	0	1	36.7	1
G006A	G006	Acute	1	70	1	23.833	1	0	0	1	0	1	0	0	4400			1738	3.6	239	266.261	184.355	35.4552	335.679	7.97125	7.27426	32.1669	26.0671	0	0	1	0	1	1	0	0	2	0	36.4	0	95
G007A	G007	Acute	0	63	1	28.7317	1	0	0	0	0	0	0	1	7200	117	413	899	2.4	256	525.325	485.559	91.3833	1055.68	16.5672	13.5245	51.7572	26.1363	0	0	1	0	0	0	0	0	1	1	36.8	1
G009A	G009	Acute	1	68	0	23.9224	0	0	0	0	0	0	0	0	8300	56	331	1560	2.6	468	186.836	133.828	20.1364	290.884	7.8719	4.5084	29.1823	17.5955	0	0	1	0	0	0	0	0	2	1	37.3	1
G013A	G013	Acute	0	77	1	21.875	0	0	0	0	0	0	0	1	6100			1678	15.8	559	25.1465	20.4215	3.50136	46.4012	1.36625	0.854801	5.8712	3.17645	1	0	0	0	0	0	0	0			36.8	1
G014A	G014	Acute	0	73	1	21.2183	1	0	1	0	0	1	0	0	23700			1513	17	281	158.279	103.047	17.169	236.894	5.61428	2.75999	23.1995	18.0058	1	0	0	0	0	1	0	0	1	2	36.1	0	50
G015A	G015	Acute	1	76	1	16.3847	1	0	0	1	0	0	0	1	5700			405	0.3	276	204.564	198.575	37.2815	409.643	8.31206	5.84447	49.3438	33.474	0	0	1	0	1	1	0	0	0	0	36.5	0	95
G016A	G016	Acute	1	69	1	28.6726	1	0	0	1	0	0	1	1	12200	217	339	183	17.7	243	117.151	119.213	18.9267	241.701	5.43348	3.34567	21.3568	13.5625	0	1	0	0	0	0	1	0	2	1	36.5	0	92
G017A	G017	Acute	1	69	1	22.8571	1	1	0	1	0	0	1	1	8400			443	7.5	206	209.616	118.539	21.9544	231.374	5.81164	4.55364	24.723	20.9175	0	0	1	0	0	1	0	0	0	0	36.4	0	99
G019A	G019	Acute	1	60	0	17.0656	1	0	0	1	0	0	0	0	3800		111	231	9.7	266	167.836	104.705	17.2478	191.314	4.4189	3.63313	17.178	11.685	0	0	1	0	1	1	0	0	2	1	38	0	96
G039A	G039	Acute	1	74	0	23.1911	0	0	1	0	1	0	1	1	8000	113	29	355	0.8	227	419.492	301.355	53.9673	593.884	14.4215	7.86306	52.5247	41.4	0	1	0	0	0	0	0	1	2	0	36.4	0	98
G048A	G048	Acute	0	72	1	20.3125	1	0	0	1	1	0	0	1	3300	85.3	233	519	4.8	246	186.868	164.592	29.0354	381.11	7.63964	4.38813	26.0045	17.6639	1	0	0	0	0	0	0	0	2	2	36.9	0	90
G049A	G049	Acute	1	75	0	27.0552	0	0	1	0	0	1	0	0	7100		19.5	865	1.1	219	621.481	476.271	69.9029	892.293	15.932	8.06326	64.5834	35.3691	0	1	0	0	0	0	0	1	0	0	35.8	0	94
G059A	G059	Acute	0	67	1	19.257	1	0	1	1	0	0	1	0	7400			1031	3.1	171	573.391	299.243	47.3735	616.389	14.4031	8.21667	41.4074	31.6257	0	0	1	0	0	0	0	0	1	1	37.2	0	97
G071A	G071	Acute	1	72	1	15.8079	1	0	0	1	0	0	0	0	8500		118	1671	9.5	230	133.56	64.7249	12.2659	119.61	3.73912	4.18161	11.0925	13.5247	0	0	1	0	1	1	0	0	1	1	36.5	0	89
G101A	G101	Acute	1	69	0	25.6312	0	0	0	1	1	1	0	0	4500				1.5	366	270.868	265.426	52.062	682.902	17.8128	9.03744	70.9296	46.9449	0	1	0	0	0	0	0	1	0	0	36.5	0	98
G102A	G102	Acute	1	70	0	26.2222	0	0	0	0	1	0	1	0	3500			1158	0.7	349	520.82	317.326	42.7746	537.314	13.0998	8.09773	56.7525	36.5963	0	1	0	0	0	0	0	0	0	0	36.5	0	98
G105A	G105	Acute	1	67	1	25.1486	1	0	0	1	1	0	1	0	3900		120	920	10.7	358	242.099	120.947	22.9447	301.413	8.95025	4.18207	29.9502	24.9901	0	0	1	0	0	0	1	0	0	1	36.7	0	93
G106A	G106	Acute	1	54	1	22.6757	1	0	0	1	0	0	0	0	9100		130	312	9.8	289	219.877	121.932	19.2898	216.307	6.57332	3.99653	20.6632	16.4538	0	0	1	0	1	1	0	0	0	0	36.5	0	94
G109A	G109	Acute	0	74	1	18.3594	1	0	1	0	1	1	1	0	5700	38	406	5366	10.9	284	81.2922	54.0615	10.9395	116.388	2.82317	2.78725	8.79064	6.05263	0	0	0	1	0	0	0	0	2	3	36.5	1
G118A	G118	Acute	1	65	0	23.1247	0	0	0	0	0	0	0	0	6500		53	1521	5	439	214.56	157.749	32.5054	349.414	8.93719	9.72786	42.2321	35.1285	0	1	0	0	0	0	0	1	0	2	36.5	0	90
H011A	H011	Acute	1	50	0	20.83	0	0	0	1	0	0	1	0	12660	42.4	41.3	208	5.4	296	482.803	343.369	39.3891	599.348	11.6026	9.05445	40.312	28.2295	0	0	0	1	0	1	0	0	1	2	37	0	99
H014A	H014	Acute	1	62	1	25.5749	1	0	0	0	1	1	0	1	6680	199.1	1500	5036	0.18	460	362.595	248.367	38.8801	562.394	11.6182	6.90608	57.1227	38.3333	0	0	1	0	0	0	0	0	0	1	36.3	0	91
H015A	H015	Acute	1	68	1	21.0607	1	0	0	0	0	0	0	0	6370	151.8	112	1118	1.17	162	339.185	233.307	37.9961	510.482	11.8479	7.73218	48.7787	42.8679	0	1	0	0	0	0	0	0	1	1	36.6	0	92
H016A	H016	Acute	1	73	1	19.4412	1	0	0	1	0	1	0	1	4520	75.1	109	313	0.72	229	385.72	308.331	45.4756	567.261	9.65432	9.16706	49.3528	35.4199	0	1	0	1	1	1	0	0	0	1	36.7	0	97
H017A	H017	Acute	1	69	1	23.5078	1	0	0	0	1	1	0	1	5970	98.9	560	2435	3.05	320	221.053	153.178	22.8046	272.852	7.12234	4.8469	36.0538	40.9346	0	1	0	0	0	0	0	0	1	2	36.6	0	94
H018A	H018	Acute	1	72	1	18.6031	1	0	0	0	0	0	0	1	4930	63.7	31	237	3.48	156	242.326	196.478	25.1992	396.287	7.37184	4.44652	34.4079	26.7449	0	1	0	0	0	0	0	0	1	1	37	0	97
H019A	H019	Acute	1	63	0	23.7118	0	0	0	1	0	0	0	0	3410	50.3	50.7	591	14.12	369	155.395	134.481	26.4217	297.79	7.20007	5.33066	29.4108	22.4711	0	1	0	0	0	0	0	1	0	1	38	0	97
H022A	H022	Acute	1	65	1	22.231	1	0	0	1	0	0	0	0	8680	43.8	29	399	0.16	141	535.352	338.233	48.7561	727.836	15.0113	9.41757	68.0269	44.1967	0	1	0	0	1	1	0	0			36.2	0	98
H023A	H023	Acute	1	55	0	17.1252		0	0	1	0	0	0	0	8250	64.5	17.2	949	13	327	116.937	83.1615	29.6936	259.276	9.257	6.82783	28.6821	25.4639	0	0	1	0	0	0	0	1	0	0	38.3	0	96
H025A	H025	Acute	1	61	1	23.1084	1	0	0	1	1	0	0	0	5410	89.6	125	487	4.53	185	608.897	267.073	52.4016	634.288	19.4209	8.14625	46.504	46.9577	0	0	1	0	0	0	0	0	1	0	38	0	97
H026A	H026	Acute	1	66	1	22.7363	1	1	1	0	0	0	0	0	9540	62.6	344	507	4.62	188	290.336	142.78	24.5583	236.088	6.52066	5.44791	18.304	20.0433	0	1	0	0	0	0	1	0	0	1	36.5	0	96
H028A	H028	Acute	0	71	1	21.1905	0	0	0	1	0	0	0	0	3600	71.4	201	740	10.83	279	256.821	134.006	24.2652	319.215	6.57926	8.13247	27.7196	22.2486	1	0	0	1	0	0	1	0		1	36.7	0	98
H031A	H031	Acute	1	68	1	20.2437	1	0	0	0	0	0	0	0	11400			520	25.31	346	74.585	63.5406	12.1232	170.619	4.15439	2.35778	17.4977	11.768	1	0	0	0	0	0	0	0	0	0	37.6	0	94
H032A	H032	Acute	1	32	1	16.9467	1	0	0	1	0	0	0	0	8350	40.7	78.3	145	0.52	204	386.107	357.509	48.5986	966.961	14.8264	13.6072	76.0513	42.9351	0	1	0	0	0	0	0	0	2	0	36.9	0	96
H034A	H034	Acute	1	69	1	23.207	1	0	0	0	0	0	0	1	10550	84.3	253	1441	2.5	397	296.237	209.638	39.8423	536.695	10.4216	7.72377	46.5613	25.421	0	0	1	0	0	0	0	0	0	0	36.9	0	96
H035A	H035	Acute	1	71	1	16.4665	1	1	0	1	0	0	0	0	5330			762	9.52	220	111.663	69.391	16.8572	177.871	4.04098	3.45822	27.0225	21.1902	1	1	0	0	0	1	0	0	0	1	36.6	0	98
H037A	H037	Acute	0	75	1	14.0412	1	0	1	0	0	0	0	0	9490	80.7	278	375	5.22		233.121	158.848	29.2166	334.985	8.15796	6.46126	45.272	42.9633	0	1	0	1	0	1	0	0	1	2	37.3	0	94
H038A	H038	Acute	1	85	1	23.6018	1	0	1	0	1	0	1	0	8700	41.9	108	1256	2.65	225	326.314	196.053	47.7737	667.761	12.7033	9.81731	66.0018	40.2312	0	1	0	0	0	1	0	0	1	2	36.2	0	93
H048A	H048	Acute	1	75	1	20.202	1	0	0	0	0	0	0	0	4880	36	140	283	3.54	192	198.256	153.214	27.0419	311.402	6.73402	4.61962	34.9025	24.2348	1	0	1	0	1	1	0	0			36.7	0	97
H049A	H049	Acute	0	66	1	23.4889		0	0	1	0	0	0	0	4380	126.8	121.6	574	15.97	278	58.0725	38.6913	6.95571	93.0945	2.80444	1.85145	10.2644	9.20494	1	0	0	0	1	0	0	0	2	3	36.5	0	78
H051A	H051	Acute	0	58	1	15.4182	1	0	0	1	1	0	0	0	15700	79.5	48.5	336	30.97	195	70.8118	46.0157	13.2833	114.891	3.41502	2.9326	11.1668	9.25094	1	1	1	0	0	0	1	0	2	2	38.6	1
H052A	H052	Acute	1	76	1	20.148	1	1	0	1	1	0	0	0	4370	109	100	596	2.44	496	172.356	107.977	25.976	287.582	7.97569	5.91101	44.1656	33.3373	0	0	1	0	0	0	0	1	1	0	36.7	0	96
H055A	H055	Acute	0	65	0	21.8741	1	0	1	0	0	0	0	0	105100	72.3	318	3212	9.74	462	89.139	61.4452	11.5445	130.538	3.84099	2.84422	14.714	12.8095	1	0	0	0	0	1	1	0	2	3		1
H060A	H060	Acute	1	73	1	25.5624	1	0	0	0	0	0	0	1	6280	16	75.1	685	0.05	192	561.574	203.215	43.779	467.705	12.2303	7.01397	57.0957	35.9094	0	0	1	0	0	0	0	0	0	0	35.9	0	98
H061A	H061	Acute	0	68	1	18.0662	1	0	1	0	0	0	0	0	8470	90.3	277	437	13.96	640	171.769	123.656	30.2097	240.029	7.76103	7.37957	25.1631	25.4935	1	0	0	0	0	0	0	0	1	1	37.5	1
H062A	H062	Acute	0	68	1	24.9549	0	0	0	0	0	0	0	0	11300			210	7.05	119	268.635	183.707	36.1527	410.334	10.2541	7.61275	37.848	38.0727	0	1	0	1	0	0	0	0	0	0	36.7	0	96
H063A	H063	Acute	1	76	0	22.4766	1	0	0	1	0	0	0	0	7320	59.9	209	935	0.12	306	651.807	279.672	37.8647	436.523	9.16956	9.22056	46.8079	42.5053	0	0	1	0	0	0	0	0	0	0	36.3	0	95
H065A	H065	Acute	1	74	1	22.738	1	0	0	1	0	0	0	0	5920	37.4	113	866	16.47	237	432.244	304.461	42.9505	676.992	14.9241	8.00601	81.5049	60.4395					0	0	0	1	1	1	36.4	0	95
H066A	H066	Acute	1	63	1	22.231	0	0	0	1	0	0	1	0	10250	119	142	887	11	505	85.8205	66.9492	9.80317	120.18	2.96599	1.97695	13.521	9.81959	0	0	1	0	0	0	1	0	0	2	37.4	1
H067A	H067	Acute	1	56	0	18.7783	0	0	0	0	0	0	0	0	6680	41.5	87.5	282	0.51	202	527.697	285.522	40.4642	586.404	14.2123	8.47148	65.8779	43.9466	0	0	0	1	0	0	0	0	1	1	35.8	0	98
H068A	H068	Acute	1	77	0	19.0661	0	0	0	0	0	0	0	0	4990			805	1.4	310	325.141	240.895	41.9782	527.898	12.1556	7.65517	48.3728	35.5941	0	1	0	0	0	0	0	0	1	1	37	1
H069A	H069	Acute	0	74	1	23.6017	1	0	1	0	0	0	0	0	7080	84.1	417	1228	2.24	459	207.118	127.473	20.4608	227.671	4.80718	5.26018	23.8883	21.3714	0	1	1	0	0	0	1	0	1	1	36.6	0	89
H070A	H070	Acute	0	72	1	21.0321	1	0	1	0	0	0	0	0	24850	33.1	269	1100	12.06	294	78.6657	71.0496	16.3276	155.39	4.24272	3.06771	16.4534	15.1111	0	0	1	0	0	1	0	0			37.5	0	89
H071A	H071	Acute	1	68	0	24.064	1	0	0	1	0	1	1	1	12200	101.3	86.2	324	23.69	270	64.8229	50.8076	11.9921	118.837	3.77741	2.47011	12.7954	10.5213	0	0	1	0	0	1	0	0	0	2	35	1
H072A	H072	Acute	1	75	1	19.3865	1	0	0	0	1	0	0	0	9490	120.9	291	510	19.98	316	80.6222	41.3547	11.5957	96.4841	3.36742	2.42485	10.8621	12.0872	0	0	0	1	0	0	0	0	1	1	38.2	1
H073A	H073	Acute	0	74	1	19.9955	1	0	0	1	1	0	1	0	5120	111.7	305	1521	6.83	173	182.451	136.112	32.3932	338.725	7.44363	4.73855	27.6854	18.5618	0	1	1	1	0	0	1	0	1	1	38.1	0	95
H074A	H074	Acute	1	61	1	19.0959	1	0	1	0	0	1	0	0	10270	49.9	366	3204	1.55	178	145.227	118.06	27.7527	295.656	7.5948	4.78539	26.8905	25.7434	0	1	0	0	0	0	1	0	2	2	35.2	0	96
H075A	H075	Acute	0	69	1	20.4507	0	0	0	0	0	0	0	1	5480	34.7	71.7	1054	0.3	210	232.137	249.528	39.3833	718.746	10.984	7.54156	59.651	36.4321	0	1	0	1	0	0	0	0	1	0	35.8	0	97
H076A	H076	Acute	0	75	0	16.8919	0	0	0	1	0	0	0	0	5400	49.2	70.7	405	4.17	211	181.342	172.522	26.0671	372.784	8.39986	4.387	34.8147	22.2757	0	1	0	0	0	0	0	0	2		35.9	0	97
H077A	H077	Acute	1	50	0	17.3373	0	0	0	1	0	1	0	0	2690	257	323	620	9.96	340	99.7017	101.983	23.3975	216.032	6.42308	3.84562	19.7302	15.8455	0	0	1	0	0	0	0	0	1	1	39	1
H085A	H085	Acute	1	59	1		1	0	1	0	0	0	0	0	9730			995	20.73	390	64.402	52.159	11.3328	136.054	3.37524	2.20541	11.779	11.8684	0	0	1	0	0	0	1	0	1	2	38	0	88
H087A	H087	Acute	0	59	0	16.7625	1	0	0	1	0	0	0	0	5530	92.2	161	1885	7.89	516	135.279	119.473	47.7381	344.719	12.5843	13.0896	39.2245	47.8308	0	1	0	0	0	0	0	1	1	2	36.9	1
H088A	H088	Acute	1	63	0	25.3333	0	0	0	1	0	0	0	0	7230	44.2	112	331	0.11	257	628.802	237.871	53.7775	570.086	20.7492	10.5867	91.2728	78.7803					1	1	0	0	0	1	36.6	0	97
H090A	H090	Acute	1	71	0	25.1532	0	0	0	1	0	0	0	0	7990	79.1	367	429	1.41	304	364.33	351.54	50.1932	979.994	15.5626	9.77756	75.8038	36.9087	0	0	0	1	0	1	0	0	1	2	36.2	0	97
E005B	E005	Recovery	1	56	0	25.0343	0	0	0	0	1	1	0	0	4690				1.2	282	284.563	202.523	35.4875	381.872	8.24879	7.20319	36.3798	22.9733	NA	NA	NA	NA	NA	NA	NA	NA	NA	NA	NA	NA	NA
E013B	E013	Recovery	1	84	1	18.8718	1	0	0	0	1	1	0	0	7660				0.13	165	291.593	242.862	34.9388	470.517	7.67182	7.39233	49.5739	37.4109	NA	NA	NA	NA	NA	NA	NA	NA	NA	NA	NA	NA	NA
E045B	E045	Recovery	1	77	1	14.5703	1	0	0	0	0	1	0	1	12820			2416	0.03	263	848.312	428.707	43.9033	707.294	8.64009	10.1785	48.3082	30.3916	NA	NA	NA	NA	NA	NA	NA	NA	NA	NA	NA	NA	NA
E071B	E071	Recovery	1	77	1	18.8011	1	0	0	1	1	1	1	0	8640			999	0.16	198	450.842	313.927	38.1208	527.151	8.21034	7.21608	47.3024	32.4898	NA	NA	NA	NA	NA	NA	NA	NA	NA	NA	NA	NA	NA
F008B	F008	Recovery	1		0	22.0166	1	1	1	0	0	0	0	0	9100	114.6	139.1	3801.7	1.08	231	815.682	423.682	56.7987	870.652	17.7049	12.3788	75.0753	58.5199	NA	NA	NA	NA	NA	NA	NA	NA	NA	NA	NA	NA	NA
F015B	F015	Recovery	1	63	1	21.2084	1	0	0	0	0	0	0	1	7600			258.7	0.67	233	213.789	118.967	42.3158	301.925	11.5122	8.4856	28.5785	35.4618	NA	NA	NA	NA	NA	NA	NA	NA	NA	NA	NA	NA	NA
F019B	F019	Recovery	1	69	1	22.7635	0	0	0	1	0	0	0	0	5700		142.8	4256	0.1	221	547.693	375.625	54.6843	891.442	15.7465	12.2477	80.7582	49.1214	NA	NA	NA	NA	NA	NA	NA	NA	NA	NA	NA	NA	NA
F020B	F020	Recovery	1	74	1	18.8622	1	1	1	0	0	0	0	0	4500	50.4	247.6	344.1	0.1	171	649.383	263.808	71.3532	644.025	21.4183	11.7257	72.6062	59.4082	NA	NA	NA	NA	NA	NA	NA	NA	NA	NA	NA	NA	NA
F051B	F051	Recovery	1	76	0	28.0765	0	0	1	0	0	0	0	0	7400	36.8	30.3	421.6	0.97	394	532.858	354.036	64.473	690.947	15.7308	13.8315	59.0951	53.3854	NA	NA	NA	NA	NA	NA	NA	NA	NA	NA	NA	NA	NA
F058B	F058	Recovery	1	69	0	17.6593	1	0	1	0	0	0	0	0	8200				0.18		390.18	264.661	41.2228	790.359	15.2973	8.67845	86.9585	67.9235	NA	NA	NA	NA	NA	NA	NA	NA	NA	NA	NA	NA	NA
F062B	F062	Recovery	1	71	0	25.307		0	0	1	0	0	0	0	4500	58.4	144	486	0.07	161	583.146	308.351	64.3082	808.162	24.2935	11.9005	102.946	96.6035	NA	NA	NA	NA	NA	NA	NA	NA	NA	NA	NA	NA	NA
G002B	G002	Recovery	1	46	0	24.3496	0	0	0	0	0	0	0	0	4500			530	0.01	334	593.25	304.213	67.825	900.554	23.0219	13.0777	113.901	74.5373	NA	NA	NA	NA	NA	NA	NA	NA	NA	NA	NA	NA	NA
G003B	G003	Recovery	1	46	0	21.83	0	0	0	1	0	0	0	0	4100	27.9	401	818	0.01	210	530.314	272.045	70.9717	702.331	23.2994	13.0397	87.021	61.9409	NA	NA	NA	NA	NA	NA	NA	NA	NA	NA	NA	NA	NA
G005B	G005	Recovery	1	63	1	25.3934	1	0	0	1	1	0	0	0	6800			391	5.1	401	283.606	208.015	31.0419	397.571	5.91476	9.22427	27.556	21.6367	NA	NA	NA	NA	NA	NA	NA	NA	NA	NA	NA	NA	NA
G006B	G006	Recovery	1	70	1	23.833	1	0	0	1	0	1	0	0	8100				0.01	223	921.066	639.353	79.3303	1082.61	15.7326	21.852	74.8771	63.4881	NA	NA	NA	NA	NA	NA	NA	NA	NA	NA	NA	NA	NA
G009B	G009	Recovery	1	68	0	23.9224	0	0	0	0	0	0	0	0	7600		119	1280	0.01	278	735.545	359.18	53.3637	649.729	10.7044	11.1706	51.2944	35.2034	NA	NA	NA	NA	NA	NA	NA	NA	NA	NA	NA	NA	NA
G015B	G015	Recovery	1	76	1	16.3847	1	0	0	1	0	0	0	1	7400				0.1	255	346.175	326.821	62.5361	842.997	16.6065	12.0102	82.7848	67.8927	NA	NA	NA	NA	NA	NA	NA	NA	NA	NA	NA	NA	NA
G016B	G016	Recovery	1	69	1	28.6726	1	0	0	1	0	0	1	1	5300				19.3	343	170.422	114.794	41.1805	253.729	4.22664	4.93518	10.4426	6.03193	NA	NA	NA	NA	NA	NA	NA	NA	NA	NA	NA	NA	NA
G017B	G017	Recovery	1	69	1	22.8571	1	1	0	1	0	0	1	1	7900				1.4	171	363.149	279.113	43.2896	602.248	12.7943	8.61627	68.6891	53.1867	NA	NA	NA	NA	NA	NA	NA	NA	NA	NA	NA	NA	NA
G019B	G019	Recovery	1	60	0	17.0656	1	0	0	1	0	0	0	0	2900			191	1	177	718.011	297.979	63.3798	608.368	15.2094	9.67482	65.4287	43.312	NA	NA	NA	NA	NA	NA	NA	NA	NA	NA	NA	NA	NA
G039B	G039	Recovery	1	74	0	23.1911	0	0	1	0	1	0	1	1	3400				0.61	210	807.477	399.813	78.7343	897.159	19.9999	10.913	70.9797	48.3354	NA	NA	NA	NA	NA	NA	NA	NA	NA	NA	NA	NA	NA
G049B	G049	Recovery	1	75	0	27.0552	0	0	1	0	0	1	0	0	14100			2844	3.3	293	539.175	366.692	50.1663	653.519	12.8	6.88945	51.9036	32.9588	NA	NA	NA	NA	NA	NA	NA	NA	NA	NA	NA	NA	NA
G071B	G071	Recovery	1	72	1	15.8079	1	0	0	1	0	0	0	0	11000				9.8	271	371.81	130.896	22.8971	171.319	4.23452	4.2528	9.22124	8.94271	NA	NA	NA	NA	NA	NA	NA	NA	NA	NA	NA	NA	NA
G101B	G101	Recovery	1	69	0	25.6312	0	0	0	1	1	1	0	0	4000					274	512.612	283.783	46.7842	598.359	15.7853	7.99258	64.6676	61.3919	NA	NA	NA	NA	NA	NA	NA	NA	NA	NA	NA	NA	NA
G102B	G102	Recovery	1	70	0	26.2222	0	0	0	0	1	0	1	0	4900			332	0.1	301	946.466	369.473	55.299	647.541	16.9873	9.65104	55.8802	57.273	NA	NA	NA	NA	NA	NA	NA	NA	NA	NA	NA	NA	NA
G105B	G105	Recovery	1	67	1	25.1486	1	0	0	1	1	0	1	0	6700			1098	0.1	222	581.803	344.095	59.9725	882.392	20.19	13.3388	93.5828	76.1437	NA	NA	NA	NA	NA	NA	NA	NA	NA	NA	NA	NA	NA
G106B	G106	Recovery	1	54	1	22.6757	1	0	0	1	0	0	0	0	9900				2.9	170	547.796	361.076	50.605	584.244	11.5057	9.29374	43.2286	34.4451	NA	NA	NA	NA	NA	NA	NA	NA	NA	NA	NA	NA	NA
G118B	G118	Recovery	1	65	0	23.1247	0	0	0	0	0	0	0	0							431.111	224.825	44.5099	375.269	9.10282	9.09447	37.2584	34.8791	NA	NA	NA	NA	NA	NA	NA	NA	NA	NA	NA	NA	NA
H011B	H011	Recovery	1	50	0	20.83	0	0	0	1	0	0	1	0	3980	23.2	42.8	237	0.04	190	872.647	599.248	60.2574	1255.96	20.8528	15.912	88.6381	58.4414	NA	NA	NA	NA	NA	NA	NA	NA	NA	NA	NA	NA	NA
H014B	H014	Recovery	1	62	1	25.5749	1	0	0	0	1	1	0	1	8940	68.4	62.9	1204	0.91	292	448.563	340.651	55.75	736.216	12.9809	11.0733	57.0126	44.2324	NA	NA	NA	NA	NA	NA	NA	NA	NA	NA	NA	NA	NA
H015B	H015	Recovery	1	68	1	21.0607	1	0	0	0	0	0	0	0	9820	41	28.5	527	0.03	199	600.083	285.141	73.3044	808.496	23.6049	17.3235	101.275	99.9653	NA	NA	NA	NA	NA	NA	NA	NA	NA	NA	NA	NA	NA
H016B	H016	Recovery	1	73	1	19.4412	1	0	0	1	0	1	0	1	5100			337	1.35	239	414.267	293.238	39.752	533.352	9.66908	8.73045	53.6409	50.3787	NA	NA	NA	NA	NA	NA	NA	NA	NA	NA	NA	NA	NA
H017B	H017	Recovery	1	69	1	23.5078	1	0	0	0	1	1	0	1	4690	73.3	138	630	0.07	260	442.959	251.916	44.8675	553.639	14.9871	11.6287	86.7715	91.1631	NA	NA	NA	NA	NA	NA	NA	NA	NA	NA	NA	NA	NA
H018B	H018	Recovery	1	72	1	18.6031	1	0	0	0	0	0	0	1	5330	47.9	50	262	0.62	183	427.121	249.104	34.7123	554.281	10.3039	5.98121	51.2667	32.8253	NA	NA	NA	NA	NA	NA	NA	NA	NA	NA	NA	NA	NA
H019B	H019	Recovery	1	63	0	23.7118	0	0	0	1	0	0	0	0	4550	54.5	90.3	297		214	418.102	266.819	38.7136	567.293	11.7027	6.19109	74.6201	52.8808	NA	NA	NA	NA	NA	NA	NA	NA	NA	NA	NA	NA	NA
H022B	H022	Recovery	1	65	1	22.231	1	0	0	1	0	0	0	0	14450	30.7	8.6	171	0.6	216	969.77	431.918	79.8745	830.804	17.0209	20.4539	80.0501	63.6173	NA	NA	NA	NA	NA	NA	NA	NA	NA	NA	NA	NA	NA
H023B	H023	Recovery	1	55	0	17.1252		0	0	1	0	0	0	0	4460	43.2	48.9	808			377.385	157.62	50.1602	441.591	18.2704	12.7842	61.4478	73.5461	NA	NA	NA	NA	NA	NA	NA	NA	NA	NA	NA	NA	NA
H025B	H025	Recovery	1	61	1	23.1084	1	0	0	1	1	0	0	0	7030	90.2	126	518	6.57	205	391.795	190.253	38.5379	427.126	13.0672	5.2388	30.8326	32.9744	NA	NA	NA	NA	NA	NA	NA	NA	NA	NA	NA	NA	NA
H026B	H026	Recovery	1	66	1	22.7363	1	1	1	0	0	0	0	0	13620	45.2	86.3	277	0.34	242	909.397	374.576	45.6979	595.387	8.94587	10.8887	31.9063	31.3811	NA	NA	NA	NA	NA	NA	NA	NA	NA	NA	NA	NA	NA
H031B	H031	Recovery	1	68	1	20.2437	1	0	0	0	0	0	0	0	5940			1419	0.01	279	760.143	328.423	69.895	1095.07	21.438	18.9551	122.086	85.8889	NA	NA	NA	NA	NA	NA	NA	NA	NA	NA	NA	NA	NA
H032B	H032	Recovery	1	32	1	16.9467	1	0	0	1	0	0	0	0	3910	20.2	94.4	106	0.01	146	335.694	290.217	53.247	802.399	14.7528	13.2249	74.9587	57.4799	NA	NA	NA	NA	NA	NA	NA	NA	NA	NA	NA	NA	NA
H034B	H034	Recovery	1	69	1	23.207	1	0	0	0	0	0	0	1	7110	67.7	132	707	0.74	267	453.655	237.31	42.3623	488.455	10.7381	8.33543	60.479	43.4951	NA	NA	NA	NA	NA	NA	NA	NA	NA	NA	NA	NA	NA
H035B	H035	Recovery	1	71	1	16.4665	1	1	0	1	0	0	0	0	18850	68.1	82.2	608	6.54	167	222.359	108.562	20.7669	214.446	5.0933	4.14434	34.3514	33.4555	NA	NA	NA	NA	NA	NA	NA	NA	NA	NA	NA	NA	NA
H038B	H038	Recovery	1	85	1	23.6018	1	0	1	0	1	0	1	0	13130	29.1	30	1473	18.85	283	333.99	217.412	47.6956	697.273	12.0941	13.1155	68.4478	38.3676	NA	NA	NA	NA	NA	NA	NA	NA	NA	NA	NA	NA	NA
H048B	H048	Recovery	1	75	1	20.202	1	0	0	0	0	0	0	0	9420			321	1.48	189	283.683	205.174	38.4589	487.208	9.41376	6.41718	53.4187	39.5539	NA	NA	NA	NA	NA	NA	NA	NA	NA	NA	NA	NA	NA
H052B	H052	Recovery	1	76	1	20.148	1	1	0	1	1	0	0	0	3340	118.2	198	660	0.05	284	352.982	243.048	55.795	753.931	17.6453	13.1185	105.585	75.1454	NA	NA	NA	NA	NA	NA	NA	NA	NA	NA	NA	NA	NA
H060B	H060	Recovery	1	73	1	25.5624	1	0	0	0	0	0	0	1	7250			507	0.04	170	620.144	222.302	53.4187	532.102	16.1242	11.1657	57.0473	44.3905	NA	NA	NA	NA	NA	NA	NA	NA	NA	NA	NA	NA	NA
H063B	H063	Recovery	1	76	0	22.4766	1	0	0	1	0	0	0	0	6250			739	3.48	297	306.666	158.178	23.8771	296.027	6.18839	4.93713	32.1994	25.5267	NA	NA	NA	NA	NA	NA	NA	NA	NA	NA	NA	NA	NA
H065B	H065	Recovery	1	74	1	22.738	1	0	0	1	0	0	0	0	4670	29.2	175	941	0.34	218	483.683	306.606	51.1378	870.155	14.3011	10.0992	72.3817	45.7477	NA	NA	NA	NA	NA	NA	NA	NA	NA	NA	NA	NA	NA
H066B	H066	Recovery	1	63	1	22.231	0	0	0	1	0	0	1	0	8490	17.6	8.6	365	11.05	189	133.164	81.4784	12.8185	143.847	3.83855	2.53276	16.1083	14.5872	NA	NA	NA	NA	NA	NA	NA	NA	NA	NA	NA	NA	NA
H067B	H067	Recovery	1	56	0	18.7783	0	0	0	0	0	0	0	0	4580	25.1	38.2	298	0.01	152	632.863	360.217	49.856	920.122	18.1247	12.8941	101.772	64.9616	NA	NA	NA	NA	NA	NA	NA	NA	NA	NA	NA	NA	NA
H068B	H068	Recovery	1	77	0	19.0661	0	0	0	0	0	0	0	0	5060	73.8	43.9	245	0.3	183	487.98	236.591	46.7442	546.753	15.2663	7.64169	59.176	49.1288	NA	NA	NA	NA	NA	NA	NA	NA	NA	NA	NA	NA	NA
H071B	H071	Recovery	1	68	0	24.064	1	0	0	1	0	1	1	1	1450	56.3	27.7	505	5.01	457	263.37	217.633	35.1991	447.448	9.26556	7.34192	43.5091	37.0655	NA	NA	NA	NA	NA	NA	NA	NA	NA	NA	NA	NA	NA
H072B	H072	Recovery	1	75	1	19.3865	1	0	0	0	1	0	0	0	3890	45.4	154	419	0.04	198	391.811	171.155	49.4592	407.423	13.0096	12.4785	41.0067	52.1253	NA	NA	NA	NA	NA	NA	NA	NA	NA	NA	NA	NA	NA
H074B	H074	Recovery	1	61	1	19.0959	1	0	1	0	0	1	0	0	6180	43.7	291	1432	0.1	168	507.888	458.294	66.1851	1135.87	21.4557	15.6992	102.3	72.7386	NA	NA	NA	NA	NA	NA	NA	NA	NA	NA	NA	NA	NA
H077B	H077	Recovery	1	50	0	17.3373	0	0	0	1	0	1	0	0	4900	58.1	108	729	0.04	220	253.381	158.47	31.4634	307.105	9.77404	5.2613	39.7074	34.2381	NA	NA	NA	NA	NA	NA	NA	NA	NA	NA	NA	NA	NA
H085B	H085	Recovery	1	59	1		1	0	1	0	0	0	0	0	21210	55.8	129	1253	14.47	481	136.843	106.608	18.5303	251.399	4.52939	3.86205	20.8552	20.2913	NA	NA	NA	NA	NA	NA	NA	NA	NA	NA	NA	NA	NA
H088B	H088	Recovery	1	63	0	25.3333	0	0	0	1	0	0	0	0	5910	25.8	119	295	0.04	220	533.227	262.355	52.0373	695.399	21.8976	11.3792	96.4442	88.8738	NA	NA	NA	NA	NA	NA	NA	NA	NA	NA	NA	NA	NA
H090B	H090	Recovery	1	71	0	25.1532	0	0	0	1	0	0	0	0	4340		144	363	0.05	185	506.723	355.444	41.3133	802.255	13.5153	9.13514	67.6384	39.601	NA	NA	NA	NA	NA	NA	NA	NA	NA	NA	NA	NA	NA
E020C	E020	Tolelant	NA	71	1	23.8001	1	0	1	0	0	0	0	0	6930			361	0.11	253	624.084	420.127	43.3906	1079.45	11.5778	11.4808	70.1678	31.4784	NA	NA	NA	NA	0	0	0	1	NA	NA	NA	NA	NA
E031C	E031	Tolelant	NA	80	0	23.459	0	0	1	0	1	0	0	0	6300				0.02	157	760.972	261.231	37.6579	293.438	7.14981	7.13065	28.4535	24.6007	NA	NA	NA	NA	0	0	0	1	NA	NA	NA	NA	NA
E032C	E032	Tolelant	NA	70	1	25.9495	1	0	1	0	1	0	0	0	6850			322	1.12	223	766.611	397.39	67.4608	653.961	18.3934	10.8072	70.1715	54.6148	NA	NA	NA	NA	0	0	0	1	NA	NA	NA	NA	NA
E047C	E047	Tolelant	NA	70	0	17.5316	1	0	1	0	1	0	0	0	3770				0.2	371	445.925	138.702	45.8799	385.417	12.886	12.9958	64.3644	54.8304	NA	NA	NA	NA	0	0	0	1	NA	NA	NA	NA	NA
E050C	E050	Tolelant	NA	68	1	16.2605	0	0	1	0	1	1	1	0	5960				0.2	288	390.841	297.997	41.0952	658.814	11.913	10.5467	63.051	50.4766	NA	NA	NA	NA	0	0	0	1	NA	NA	NA	NA	NA
E058C	E058	Tolelant	NA	69	0	28.5701	0	0	1	0	0	0	0	0	5840			999	0.07	265	706.444	423.251	60.3408	799.706	15.8621	10.5716	72.7764	77.2224	NA	NA	NA	NA	0	0	0	1	NA	NA	NA	NA	NA
E059C	E059	Tolelant	NA	83	0	20.9099	0	0	1	0	0	0	0	0	8820				0.36	258	343.835	285.659	35.454	518.073	10.0491	7.63555	48.06	36.1571	NA	NA	NA	NA	0	0	0	1	NA	NA	NA	NA	NA
E061C	E061	Tolelant	NA	72	0	30.3593	0	0	1	0	0	0	0	1	5260				0.19	195	590.723	321.435	54.647	892.662	16.7599	12.5245	72.1775	43.788	NA	NA	NA	NA	0	0	0	1	NA	NA	NA	NA	NA
E062C	E062	Tolelant	NA	73	0	20.2682	0	0	1	0	0	0	0	0	2930			255	0.01	259	599.504	350.935	56.6237	666.603	14.8368	12.7417	77.2913	73.5018	NA	NA	NA	NA	0	0	0	1	NA	NA	NA	NA	NA
E067C	E067	Tolelant	NA	61	0	25.4108	1	0	1	0	1	0	0	0	7890			215	0.01	215	398.164	335.818	54.531	863.858	17.4757	11.1746	73.8707	58.7924	NA	NA	NA	NA	0	0	0	1	NA	NA	NA	NA	NA
E073C	E073	Tolelant	NA	74	1	24.5647	1	0	1	0	1	0	0	0	5890				0.03	223	427.839	255.725	50.6984	452.673	9.22202	9.70594	31.8416	26.9771	NA	NA	NA	NA	0	0	0	1	NA	NA	NA	NA	NA
E078C	E078	Tolelant	NA	57	0	20.8557	1	1	1	0	1	0	0	0	2910			269	0.02	200	609.277	377.686	66.9151	1017.85	25.0763	12.9393	93.2561	65.668	NA	NA	NA	NA	0	0	0	1	NA	NA	NA	NA	NA
E081C	E081	Tolelant	NA	61	0	17.5229	1	0	1	0	0	0	0	0	8200				2.36	306	276.964	180.238	30.813	482.939	12.8782	6.12252	51.7353	47.2797	NA	NA	NA	NA	0	0	0	1	NA	NA	NA	NA	NA
E083C	E083	Tolelant	NA	78	1	22.4804	1	0	1	1	1	0	1	0	5500			212	0.02	205	698.758	364.237	47.4799	727.686	12.1078	8.59969	53.4215	41.2698	NA	NA	NA	NA	0	0	0	1	NA	NA	NA	NA	NA
F067C	F067	Tolelant	NA	55	1	21.0067	1	1	1	0	0	0	0	0	6400				10	442	128.17	133.74	35.2181	391.937	9.05282	4.65132	20.5044	13.2242	NA	NA	NA	NA	0	1	1	0	NA	NA	NA	NA	NA
G076C	G076	Tolelant	NA	61	1	22.6562	1	0	1	0	1	0	0	0	3300				16.6	25	115.746	94.2418	23.2295	200.019	5.66338	3.10628	15.9609	15.8742	NA	NA	NA	NA	0	1	0	0	NA	NA	NA	NA	NA
G094C	G094	Tolelant	NA	57	1	29.3947	1	0	1	0	0	1	0	0	7200				0.01	166	1250.19	470.547	78.2058	931.384	20.2427	14.2481	89.8135	51.9835	NA	NA	NA	NA	0	0	1	0	NA	NA	NA	NA	NA
G100C	G100	Tolelant	NA	72	1	21.5645	1	0	1	0	1	0	0	1	6900		85.8	610		248	377.54	220.354	43.0254	441.356	11.8337	8.32757	59.4891	42.9484	NA	NA	NA	NA	0	1	0	0	NA	NA	NA	NA	NA
H009C	H009	Tolelant	NA	33	0	21.9289	0	0	0	0	0	0	0	0	4110	40.6	47.1	346	0.12	193	460.247	270.329	36.6835	476.007	11.8132	5.93367	46.6636	43.2672	NA	NA	NA	NA	0	0	0	1	NA	NA	NA	NA	NA
H040C	H040	Tolelant	NA	64	1	21.4767	1	1	1	1	0	0	0	0	4070	39.3	90.6	2744	1.48	161	312.192	215.871	27.3583	376.532	8.91454	5.04328	41.5976	29.568	NA	NA	NA	NA	0	1	1	0	NA	NA	NA	NA	NA
H041C	H041	Tolelant	NA	68	1	19.1406	1	0	1	0	0	0	0	0	5120	67.2	108	217	0.05	143	425.725	215.043	61.2621	743.349	22.9499	14.3407	105.603	80.7311	NA	NA	NA	NA	0	0	1	0	NA	NA	NA	NA	NA
H046C	H046	Tolelant	NA	70	1	20.1771	0	1	0	1	0	0	0	0	6100	32.8	33.2	170	1.1	182	282.433	209.966	38.8819	534.988	11.4399	7.47658	53.0016	42.6977	NA	NA	NA	NA	0	1	0	0	NA	NA	NA	NA	NA
H058C	H058	Tolelant	NA	61	0	23.3377	0	0	1	0	0	1	1	0	3940	21.6	21	193	0.35	153	421.561	335.957	55.6014	920.794	17.9766	9.57225	81.6752	55.5819	NA	NA	NA	NA	0	1	0	0	NA	NA	NA	NA	NA
H078C	H078	Tolelant	NA	83	1	23.6736	1	0	1	0	1	1	1	0	5300	63.7	152	760	0.13	217	413.446	270.246	50.8524	537.364	13.2485	10.1506	46.6793	42.7139	NA	NA	NA	NA	0	1	0	0	NA	NA	NA	NA	NA
H079C	H079	Tolelant	NA	70	1	21.9887	1	0	1	0	0	0	0	0	9760	31.7	105	271	0.4	210	502.631	184.57	43.7591	322.182	13.6807	9.04969	44.4152	50.9867	NA	NA	NA	NA	0	1	0	0	NA	NA	NA	NA	NA
H080C	H080	Tolelant	NA	63	1	18.5218	1	0	1	0	0	0	0	0	4310	26.9	103	418	0.11	185	466.283	345.994	68.0436	961.598	20.5405	11.7652	74.6394	45.5951	NA	NA	NA	NA	0	1	0	0	NA	NA	NA	NA	NA
H081C	H081	Tolelant	NA	69	1	21.3039	1	0	1	0	0	0	0	0	8940	52.2	47.8	436	0.27	277	494.929	409.557	58.2052	972.29	16.8038	10.3657	75.0387	48.6796	NA	NA	NA	NA	0	1	0	0	NA	NA	NA	NA	NA
H082C	H082	Tolelant	NA	43	1	38.1039	1	0	1	0	0	0	0	0	7920	40	31.1	386	1.73	342	475.158	245.889	28.9218	290.04	6.7073	5.42897	30.7633	20.3731	NA	NA	NA	NA	0	1	0	0	NA	NA	NA	NA	NA
H084C	H084	Tolelant	NA	53	0	17.7778	0	0	1	0	0	0	0	0	4610	59.2	59.4	209	0.02	241	391.609	289.888	44.2871	598.803	11.9922	7.94169	73.5772	45.4952	NA	NA	NA	NA	1	0	0	1	NA	NA	NA	NA	NA
H086C	H086	Tolelant	NA	70	0	19.3587	1	0	1	0	0	0	0	0	6900	145.9	170	1495	0.71	192	381.572	187.419	39.6924	491.303	11.295	6.81863	33.2733	27.245	NA	NA	NA	NA	0	0	1	0	NA	NA	NA	NA	NA
H093C	H093	Tolelant	NA	65	1	19.0039	1	0	1	0	1	1	0	0	7220	42.2	227	266	0.15	224	512.509	109.564	29.9544	248.941	7.67754	7.31827	28.9756	26.5598	NA	NA	NA	NA	0	1	0	0	NA	NA	NA	NA	NA
