# Supplementary material for: Identification and characterization of lysophosphatidylcholine 14:0 as a biomarker for drug-induced lung disease
Source: Sci Rep. 2022 Nov 17;12:19819. doi: 10.1038/s41598-022-24406-z (PMC9671920; doi:10.1038/s41598-022-24406-z)
Supplement: Supplementary file 5 — Supplementary Information 5. [file 41598_2022_24406_MOESM5_ESM.xlsx]

## Sheet: SI5
Supplementary information 5. Summary of clinical characteristics of DILD patients used for lipidomics
	Factor	Category	Screening set; DILD acute	Screening set; DILD recovery		Validation set; DILD acute	Validation set; DILD recovery
General	total no. of subjects		21	17		22	13
General	(paired subjects)		17	17	stat*	13	13	stat*
General	Age	range/median (no. of sub.)	32-86/68 (20)	32-73/66 (16)	ns	46-82/69 (20)	46-76/69 (11)	ns
General	Gender	female/male (no. of sub.)	5/15 (20)	4/12 (16)	ns	7/14 (21)	6/6 (12)	ns
General	BMI	range/median (no. of sub.)	14.0-25.6/21.1 (20)	16.5-25.6/21.7 (16)	ns	16.4-28.7/22 (21)	16.4-28.7/23 (12)	ns
General	Smoking habit	No/Yes (no. of .sub.)	5/14 (19)	3/12 (15)	ns	10/11 (21)	4/12 (12)	ns
General	Chest radiation	No/Yes (no. of sub.)	18/2 (20)	14/2 (16)	ns	16/5 (21)	9/3 (12)	ns
Underlying diseases	Lung cancer	No/Yes (no. of sub.)	16/4 (20)	15/1 (16)	ns	13/8 (21)	9/3 (12)	ns
Underlying diseases	Other cancer	No/Yes (no. of sub.)	11/9 (20)	8/8 (16)	ns	11/10 (21)	5/7 (12)	ns
Underlying diseases	High blood pressure	No/Yes (no. of sub.)	14/6 (20)	12/4 (16)	ns	18/3 (21)	10/2 (12)	ns
Underlying diseases	Diabetes	No/Yes (no. of sub.)	16/4 (20)	12/4 (16)	ns	18/3 (21)	11/1 (12)	ns
Underlying diseases	Lipid disorder	No/Yes (no. of sub.)	17/3 (20)	15/1 (16)	ns	18/3 (21)	9/3 (12)	ns
Underlying diseases	Heart disease	No/Yes (no. of sub.)	15/5 (20)	11/5 (16)	ns	15/6 (21)	8/4 (12)	ns
Clinical tests	WBC	range/median (no. of sub.)	2600-12660/7465 (20)	3910-18850/5635 (16)		2200-23700/6900 (21)	2900-9100/6050 (12)
Clinical tests	SP-A	range/median (no. of sub.)	40.7-199/68 (16)	20.2-90.2/47.9 (13)		47.2-217/92.9 (8)	27.9-114.6/50.4 (3)
Clinical tests	SP-D	range/median (no. of sub.)	17.2-1500/110.5 (16)	8.6-138/82.2 (13)		29-864/247 (13)	119-401/193 (4)
Clinical tests	KL-6	range/median (no. of sub.)	145-5036/666 (20)	106-1419/518 (15)		183-2813/928 (21)	191-3802/530 (7)
Clinical tests	CRP	range/median (no. of sub.)	0.16-25.31/4.01 (20)	0.01-6.57/0.61 (14)		0.1-21.18/3.6 (21)	0.01-19.3/0.36 (12)
Clinical tests	LDH	range/median (no. of sub.)	141-751/258 (19)	146-292/216 (15)		164-812/249 (21)	171-401/227 (12)
DILD pattern	DAD	No/Yes (no. of sub.)	15/5 (20)	NA		17/4 (21)	NA
DILD pattern	OP	No/Yes (no. of sub.)	9/11 (20)	NA		15/6 (21)	NA
DILD pattern	NSIP	No/Yes (no. of sub.)	16/4 (20)	NA		10/11 (21)	NA
DILD pattern	Other	No/Yes (no. of sub.)	16/4 (20)	NA		21/0 (21)	NA
Causal drug categories	L01BC; Pyrimidine analogues	No/Yes (no. of sub.)	18/2 (20)	NA		17/4 (21)	NA
Causal drug categories	L01CD; Taxanes	No/Yes (no. of sub.)	14/6 (20)	NA		15/6 (21)	NA
Causal drug categories	L01XC; Monoclonal antibodies	No/Yes (no. of sub.)	18/2 (20)	NA		15/6 (21)	NA
Causal drug categories	L01XE; Protein kinase inhibitors	No/Yes (no. of sub.)	17/3 (20)	NA		18/3 (21)	NA
Symptom severities of DILD	Cough (grade)	range/median (no. of sub.)	0-2/1 (18)	NA		0-2/1 (20)	NA
Symptom severities of DILD	Breathlessness (grade)	range/median (no. of sub.)	0-2/1 (19)	NA		0-3/1 (20)	NA
Symptom severities of DILD	Body temperature	range/median (no. of sub.)	36.2-38.3/36.7 (20)	NA		36-38/36.5 (20)	NA
Symptom severities of DILD	Oxygen administration	No/Yes (no. of sub.)	19/1 (20)	NA		14/6 (20)	NA
Symptom severities of DILD	SpO2	range/median (no. of sub.)	82-99/96 (19)	NA		50-99/96 (14)	NA
stat*: Statistical comparison between DILD acute and DILD recovery.
